# Supplementary material for: Genomic regions involved in yield potential detected by genome-wide association analysis in Japanese high-yielding rice cultivars
Source: BMC Genomics. 2014 May 8;15(1):346. doi: 10.1186/1471-2164-15-346 (PMC4035073; doi:10.1186/1471-2164-15-346)
Supplement: Supplementary file 1 — Additional file 1: Table S1: List of Japanese high-yielding and parental rice cultivars used in this study. (XLS 74 KB) [file 12864_2013_6030_MOESM1_ESM.xls]

## Sheet: Table S1
Table S1.
No.	Categorya	Cultivar name	Landrace/ registration yearb	Origin	Air-dried whole crop yield (t/10a)c	Brown rice yield (t/10a)c	Major genes of blast resistancec
HY1d	JA	Akenohoshi	1984	Japan (Chugoku Agricultural Experiment Station)
HY2	MX	Bekoaoba	2005	Japan (Tohoku Agricultural Research Center)	1.77	0.73	Pita-2 or Pita
HY3	MX	Chugokushi 189	(2005)	Japan (Kinki Chugoku Shikoku Agricultural Research Association)
HY4	JA	Chugokushimochi 179	(2002)	Japan (Kinki Chugoku Shikoku Agricultural Research Association)
HY5	IN	Habataki	1989	Japan (Hokuriku Agricultural Experiment Station)
HY6	JA	Hokkaishi 301	(2004)	Japan (Hokkaido Agricultural Research Center)
HY7	JA	Hokkaishi 304	(2005)	Japan (Hokkaido Agricultural Research Center)
HY8	IN	Hokuriku 133	1985	Japan (National Agricultural Research Center Hokuriku Research Center)
HY9	IN	Hokuriku 193	2007	Japan (National Agricultural Research Center Hokuriku Research Center)
HY10	IN	Hokuriku 218	(2007)	Japan (National Agricultural Research Center Hokuriku Research Center)
HY11	IN	Hokurikushi 192	(2001)	Japan (National Agricultural Research Center Hokuriku Research Center)
HY12	MX	Hoshiaoba	2002	Japan (Kinki Chugoku Shikoku Agricultural Research Association)	1.91	0.71	Pita-2,Pib
HY13	JA	Hoshiyutaka	1987	Japan (Chugoku Agricultural Experiment Station)
HY14	MX	Kantoshi 219	2003	Japan (National Institute of Crop Science)
HY15	MX	Kantoshi 231	2006	Japan (National Institute of Crop Science)
HY16	IN	Kantoshi 242	(2008)	Japan (National Institute of Crop Science)
HY17	JA	Kitaaoba	2008	Japan (Hokkaido Agricultural Research Center)
HY18	MX	Kusahonami	2002	Japan (National Institute of Crop Science)	2.08	0.67	Pia,Pii,Pik + α
HY19	MX	Kusanohoshi	2002	Japan (Kinki Chugoku Shikoku Agricultural Research Association)	2.06	0.65	Pita-2,Pib
HY20	JA	Leafstar	2005	Japan (National Institute of Crop Science)	2.14	0.42	Pia,Pik
HY21	MX	Makimizuho	2009	Japan (National Agricultural Research Center for Kyushu Okinawa Region)
HY22	MX	Mizuhochikara	2009	Japan (National Agricultural Research Center for Kyushu Okinawa Region)
HY23	MX	Mogumoguaoba	2009	Japan (National Agricultural Research Center for Kyushu Okinawa Region)
HY24	MX	Momiroman	2008	Japan (National Institute of Crop Science)
HY25	JA	Natsuaoba	2010	Japan (National Agricultural Research Center Hokuriku Research Center)
HY26	MX	Ouu 326	(1986)	Japan (Tohoku Agricultural Research Center)
HY27	MX	Ouushi 394	(2004)	Japan (Tohoku Agricultural Research Center)
HY28	JA	Ouushi 396	(2005)	Japan (Tohoku Agricultural Research Center)
HY29	MX	Ouushi 403	(2007)	Japan (Tohoku Agricultural Research Center)
HY30	JA	Tachiaoba	2006	Japan (National Agricultural Research Center for Kyushu Okinawa Region)	2.41	0.66	Pia,Pii
HY31	JA	Tachijoubu	2010	Japan (Hokkaido Agricultural Research Center)
HY32	IN	Tachisugata	2008	Japan (National Institute of Crop Science)
HY33	MX	Tachisuzuka	2010	Japan (Kinki Chugoku Shikoku Agricultural Research Association)
HY34	IN	Takanari	1990	Japan (Agricultural Research Center)
HY35	MX	Yumeaoba	2004	Japan (National Agricultural Research Center Hokuriku Research Center)	1.73	0.72	Pita-2,Pib
PO1	PO-indica	Dee Geo Woo Gen		Taiwan
PO2	PO-indica	Guichao 2		China
PO3	PO-indica	IR 8	1966	IRRI
PO4	PO-indica	IR 24	1972	IRRI
PO5	PO-indica	Lemont	1983	USA
PO6	PO-indica	Milyang 42	1978	Korea
PO7	PO-indica	Mudgo		India
PO8	PO-indica	Peta		Malaysia
PO9	PO-indica	Reishiko		China
PO10	PO-indica	Simedan		USA
PO11	PO-indica	Suweon 258	1976	Korea
PO12	PO-indica	Taichung native 1		Taiwan
PO13		Taichung 65	1935	China
PO14		Tainung 67	1978	Taiwan
PD1		Akichikara	1986	Japan (Hokuriku Agricultural Experiment Station)
PD2		Akihikari	1976	Japan (Hujisaka Branch, Aomori Agricultural Experiment Station)
PD3		Chugoku 55	(1970)	Japan (Chugoku Agricultural Experiment Station)
PD4		Chugoku 69	(1976)	Japan (Chugoku Agricultural Experiment Station)
PD5		Chugoku 105	(1987)	Japan (Chugoku Agricultural Experiment Station)
PD6		Chugoku 117	(1989)	Japan (Chugoku Agricultural Experiment Station)
PD7		Eiko	1942	Japan (Hokkaido Prefectural Kamikawa Agricultural Experiment Station)
PD8		Futaba		Japan (Aichi Agricultural Research Center)
PD9		Hatsushizuku	1998	Japan (Hokkaido National Agricultural Experiment Station)
PD10		Hitohana	1997	Japan (National Agricultural Research Center for Kyushu Okinawa Region)
PD11		Iseho	Landrace	Japan
PD12		Kanto 53	(1951)	Japan (National Institute of Crop Science)
PD13		Kanto PL12	(1999)	Japan (Agricultural Research Center)
PD14		Kochihibiki	1976	Japan (Saitama Agricultural Experiment Station)
PD15		Koshihikari	1956	Japan (Fukui Agricultural Experiment Station)
PD16		Kotengu	Landrace	Japan
PD17		Kusayutaka	2002	Japan (National Agricultural Research Center Hokuriku Research Center)
PD18		Matsuribare	1994	Japan (Aichi Agricultural Research Center)
PD19		Nanatsuboshi	2001	Japan (Hokkaido Central Agricultural Experiment Station)
PD20		Norin 10	1937	Japan (Shimane Prefectural Research Center)
PD21		Norin 13	1939	Japan (Shimane Prefectural Research Center)
PD22		Oochikara	1989	Japan (Hokuriku National Agricultural Experiment Station)
PD23		Ooseto	1979	Japan (Chugoku Agricultural Experiment Station)
PD24		Saikai 205	(1993)	Japan (National Agricultural Research Center for Kyushu Okinawa Region)
PD25		Sasanishiki	1963	Japan (Miyagi Prefectural Furukawa Experiment Station)
PD26		Tsurukame	Landrace	Japan
PD27		Wasefukoku	1936	Japan (Hokkaido Prefectural Kamikawa Agricultural Experiment Station)
PD28		Yukara	1962	Japan (National Agricultural Research Center for Hokkaido Region)
PD29		Yukigesho	1992	Japan (Shonai Branch, Yamagata Agricultural Experiment Station)
		Nipponbare			1.8	0.52	Pia
a) JA, japonica alleles dominant throughout the genome; IN, indica alleles dominant throughout the genome; MX, mixture of japonica and indica genome regions.
b) Years in parentheses are distribution years.
c) This data is quoted from Kato (2008).
d) Cultivars indicated in bold were used to select the set of 1152 SNP markers.
