# Supplementary material for: Genomic regions involved in yield potential detected by genome-wide association analysis in Japanese high-yielding rice cultivars
Source: BMC Genomics. 2014 May 8;15(1):346. doi: 10.1186/1471-2164-15-346 (PMC4035073; doi:10.1186/1471-2164-15-346)
Supplement: Supplementary file 2 — Additional file 2: Table S2: List of WRC (World Rice Collection of NIAS) and JRC (Japanese Rice Collection of NIAS) accessions used in this study. (XLS 60 KB) [file 12864_2013_6030_MOESM2_ESM.xls]

## Sheet: Table S2
Table S2.
WRC or JRC number	Cultivar name	Origin	Category1a	Category2b	Landrace /cultivar	Habitat
WRC01c	Nipponbare	Japan	A	Temperate_Japonica	cultivar	lowland
WRC02	Kasalath	India	B	Indica_I	landrace	lowland
WRC03	Bei Khe	Cambodia	C	Indica_III	landrace	lowland
WRC05	Naba	India	C	Indica_III	landrace	lowland
WRC07	Davao 1	Philippines	C	Indica_III	landrace	lowland
WRC10	Qing Zhou Zhong	China	C	Indica_III	landrace	lowland
WRC100	Vandaran	Sri Lanka	C	Indica_III	landrace	lowland
WRC17	Keiboba	China	C	Indica_III	landrace	lowland
WRC19	Deng Pao Zhai	China	C	Indica_II	cultivar	lowland
WRC20	Tadukan	Philippines	C	Indica_II	landrace	lowland
WRC25	Muha	India	B	Indica_I	unknown	lowland
WRC26	Jhona 2	India	B	Indica_I	landrace	lowland
WRC28	Jarjan	Bhutan	B	Indica_I	landrace	lowland
WRC30	Anjana Dhan	Nepal	B	Indica_I	landrace	lowland
WRC31	Shoni	Bangladesh	B	Indica_I	landrace	lowland
WRC32	Tupa 121-3	Bangladesh	B	Indica_I	landrace	lowland
WRC33	Surjamukhi	India	B	Indica_I	cultivar	lowland
WRC36	Ratul	India (north)	B	Indica_I	landrace	lowland
WRC40	Nepal 555	India	B	Indica_I	unknown	lowland
WRC41	Kaluheenati	Sri Lanka	B	Indica_I	landrace	lowland
WRC45	Masho	Myanmar	A	Tropical_Japonica_III	landrace	lowland
WRC46	Khao Nok	Laos	A	mixture	landrace	lowland
WRC48	Khau Mac Kho	Vietnam	A	Tropical_Japonica_II	landrace	lowland
WRC49	PadiPerak	Indonesia	A	Tropical_Japonica_I	landrace	lowland
WRC50	Rexmont	USA	A	Tropical_Japonica_I	cultivar	lowland
WRC51	Urasan 1	Japan	A	Tropical_Japonica_I	landrace	upland
WRC57	Milyang 23	Korea	C	Indica_II	cultivar	lowland
WRC58	Neang Menh	Cambodia	C	Indica_III	landrace	lowland
WRC63	Bleiyo	Thailand	C	Indica_III	landrace	lowland
WRC64	Padi Kuning	Indonesia	C	Indica_III	landrace	lowland
WRC67	Phulba	India (north)	A	Tropical_Japonica_II	landrace	lowland
JRC04	Senshou	Japan	A	Tropical_Japonica_I	landrace	upland
JRC05	Yamadabake	Japan	A	Tropical_Japonica_I	landrace	upland
JRC11	Kahei	Japan	A	Tropical_Japonica_I	landrace	upland
JRC17	Akage	Japan	A	Temperate_Japonica	landrace	lowland
JRC22	Mansaku	Japan	A	Temperate_Japonica	cultivar	lowland
JRC24	Joushuu	Japan	A	Temperate_Japonica	landrace	lowland
JRC26	Aikoku	Japan	A	Temperate_Japonica	landrace	lowland
JRC27	Ginbouzu	Japan	A	Temperate_Japonica	cultivar	lowland
JRC30	Moritawase	Japan	A	Temperate_Japonica	cultivar	lowland
JRC31	Kameji	Japan	A	Temperate_Japonica	landrace	lowland
JRC32	Omachi	Japan	A	Temperate_Japonica	landrace	lowland
JRC33	Shinriki	Japan	A	Temperate_Japonica	landrace	lowland
JRC34	Kyoto Asahi	Japan	A	Temperate_Japonica	landrace	lowland
JRC36	Sekiyama	Japan	A	Temperate_Japonica	landrace	lowland
JRC42	Touboshi	Japan	C	Indica_II	landrace	lowland
JRC45	Hiyadachitou	Japan	A	Temperate_Japonica	landrace	lowland
JRC46	Fukoku	Japan	A	Temperate_Japonica	cultivar	lowland
a Categorized by Kojima et al. (2005) [36]
b Categorized by Ebana et al. (2010) [14]
c Bold indicates that cultivar was used to select the set of 1152 SNP markers.
