# Supplementary material for: Genomic regions involved in yield potential detected by genome-wide association analysis in Japanese high-yielding rice cultivars
Source: BMC Genomics. 2014 May 8;15(1):346. doi: 10.1186/1471-2164-15-346 (PMC4035073; doi:10.1186/1471-2164-15-346)
Supplement: Supplementary file 5 — Additional file 5: Table S3: Cluster assignment for each cultivar. (XLS 82 KB) [file 12864_2013_6030_MOESM5_ESM.xls]

## Sheet: Table S3
Table S3.
No.	Variety name	Clustera	Category1b	Category2c
HY1	Akenohoshi	TEJ	-	-
HY2	Bekoaoba	HYB	-	-
HY3	Chugokushi 189	TEJ	-	-
HY4	Chugokushimochi 179	TEJ	-	-
HY5	Habataki	IND	-	-
HY6	Hokkaishi 301	TEJ	-	-
HY7	Hokkaishi 304	TEJ	-	-
HY8	Hokuriku 133	IND	-	-
HY9	Hokuriku 193	IND	-	-
HY10	Hokuriku 218	IND	-	-
HY11	Hokurikushi 192	IND	-	-
HY12	Hoshiaoba	HYB	-	-
HY13	Hoshiyutaka	TEJ	-	-
HY14	Kantoshi 219	HYB	-	-
HY15	Kantoshi 231	HYB	-	-
HY16	Kantoshi 242	HYB	-	-
HY17	Kitaaoba	TEJ	-	-
HY18	Kusahonami	TEJ	-	-
HY19	Kusanohoshi	HYB	-	-
HY20	Leafstar	TEJ	-	-
HY21	Makimizuho	TEJ	-	-
HY22	Mizuhochikara	HYB	-	-
HY23	Mogumoguaoba	HYB	-	-
HY24	Momiroman	HYB	-	-
HY25	Natsuaoba	TEJ	-	-
HY26	Ouu 326	HYB	-	-
HY27	Ouushi 394	TEJ	-	-
HY28	Ouushi 396	TEJ	-	-
HY29	Ouushi 403	TEJ	-	-
HY30	Tachiaoba	TEJ	-	-
HY31	Tachijoubu	TEJ	-	-
HY32	Tachisugata	HYB	-	-
HY33	Tachisuzuka	TEJ	-	-
HY34	Takanari	IND	-	-
HY35	Yumeaoba	TEJ	-	-
JRC04	Senshou	TRJ	A	Tropical_Japonica_I
JRC05	Yamadabake	TRJ	A	Tropical_Japonica_I
JRC11	Kahei	TRJ	A	Tropical_Japonica_I
JRC17	Akage	TEJ	A	Temperate_Japonica
JRC22	Mansaku	TEJ	A	Temperate_Japonica
JRC24	Joushuu	TEJ	A	Temperate_Japonica
JRC26	Aikoku	TEJ	A	Temperate_Japonica
JRC27	Ginbouzu	TEJ	A	Temperate_Japonica
JRC30	Moritawase	TEJ	A	Temperate_Japonica
JRC31	Kameji	TEJ	A	Temperate_Japonica
JRC32	Omachi	TEJ	A	Temperate_Japonica
JRC33	Shinriki	TEJ	A	Temperate_Japonica
JRC34	Kyoto Asahi	TEJ	A	Temperate_Japonica
JRC36	Sekiyama	TEJ	A	Temperate_Japonica
JRC42	Touboshi	IND	C	Indica_II
JRC45	Hiyadachitou	TEJ	A	Temperate_Japonica
JRC46	Fukoku	TEJ	A	Temperate_Japonica
PD1	Akichikara	TEJ	-	-
PD2	Akihikari	TEJ	-	-
PD3	Chugoku 55	TEJ	-	-
PD4	Chugoku 69	TEJ	-	-
PD5	Chugoku 105	TEJ	-	-
PD6	Chugoku 117	TEJ	-	-
PD7	Eiko	TEJ	-	-
PD8	Futaba	TEJ	-	-
PD9	Hatsushizuku	TEJ	-	-
PD10	Hitohana	TEJ	-	-
PD11	Iseho	TEJ	-	-
PD12	Kanto 53	TEJ	-	-
PD13	Kanto PL12	HYB	-	-
PD14	Kochihibiki	TEJ	-	-
PD15	Koshihikari	TEJ	-	-
PD16	Kotengu	TEJ	-	-
PD17	Kusayutaka	TEJ	-	-
PD18	Matsuribare	TEJ	-	-
PD19	Nanatsuboshi	TEJ	-	-
PD20	Norin 10	TEJ	-	-
PD21	Norin 13	TEJ	-	-
PD22	Oochikara	TEJ	-	-
PD23	Ooseto	TEJ	-	-
PD24	Saikai 205	TEJ	-	-
PD25	Sasanishiki	TEJ	-	-
PD26	Tsurukame	TEJ	-	-
PD27	Wasefukoku	TEJ	-	-
PD28	Yukara	TEJ	-	-
PD29	Yukigesho	TEJ	-	-
PO1	Dee Geo Woo Gen	IND	-	-
PO2	Guichao 2	IND	-	-
PO3	IR 8	IND	-	-
PO4	IR 24	IND	-	-
PO5	Lemont	TRJ	-	-
PO6	Milyang 42	IND	-	-
PO7	Mudgo	IND	-	-
PO8	Peta	IND	-	-
PO9	Reishiko	TEJ	-	-
PO10	Simedan	TRJ	-	-
PO11	Suweon 258	IND	-	-
PO12	Taichung native 1	IND	-	-
PO13	Taichung 65	TEJ	-	-
PO14	Tainung 67	TEJ	-	-
WRC01	Nipponbare	TEJ	A	Temperate_Japonica
WRC02	Kasalath	IND	B	Indica_I
WRC03	BeiKhe	IND	C	Indica_III
WRC05	Naba	IND	C	Indica_III
WRC07	Davao 1	IND	C	Indica_III
WRC10	Qing Zhou Zhong	IND	C	Indica_III
WRC17	Keiboba	IND	C	Indica_III
WRC19	Deng Pao Zhai	IND	C	Indica_II
WRC20	Tadukan	IND	C	Indica_II
WRC25	Muha	IND	B	Indica_I
WRC26	Jhona 2	IND	B	Indica_I
WRC28	Jarjan	IND	B	Indica_I
WRC30	Anjana Dhan	IND	B	Indica_I
WRC31	Shoni	IND	B	Indica_I
WRC32	Tupa 121-3	IND	B	Indica_I
WRC33	Surjamukhi	IND	B	Indica_I
WRC36	Ratul	IND	B	Indica_I
WRC40	Nepal 555	IND	B	Indica_I
WRC41	Kaluheenati	IND	B	Indica_I
WRC45	Masho	TRJ	A	Tropical_Japonica_III
WRC46	Khao Nok	TRJ	A	mixture
WRC48	Khau Mac Kho	TRJ	A	Tropical_Japonica_II
WRC49	Padi Perak	TRJ	A	Tropical_Japonica_I
WRC50	Rexmont	TRJ	A	Tropical_Japonica_I
WRC51	Urasan 1	TRJ	A	Tropical_Japonica_I
WRC57	Milyang 23	IND	C	Indica_II
WRC58	Neang Menh	IND	C	Indica_III
WRC63	Bleiyo	IND	C	Indica_III
WRC64	Padi Kuning	IND	C	Indica_III
WRC67	Phulba	TRJ	A	Tropical_Japonica_II
WRC100	Vandaran	IND	C	Indica_III
a TEJ, temperate japonica; TRJ, tropical japonica; IND, indica; HYB, hybrid type between temperate japonica and indica.
b Categorized by Kojima et al. (2005) [36]
c Categorized by Ebana et al. (2010) [14]
