# Supplementary material for: Genomic regions involved in yield potential detected by genome-wide association analysis in Japanese high-yielding rice cultivars
Source: BMC Genomics. 2014 May 8;15(1):346. doi: 10.1186/1471-2164-15-346 (PMC4035073; doi:10.1186/1471-2164-15-346)
Supplement: Supplementary file 9 — Additional file 9: Table S4: Pearson's correlation coefficients among 12 yield-related traits. (XLS 56 KB) [file 12864_2013_6030_MOESM9_ESM.xls]

## Sheet: Table S4
Table S4.
	Heading date		Culm length		Number of panicles		Air-dry seed weight		Air-dry total weight		1000 grain weight		Lodging score		Culm width		Culm hardness		Unhusked seed surface area		Unhusked seed length
Culm length	0.142442
Number of panicles	-0.0649708		-0.468346	***
Air-dry seed weight	-0.273749	*	-0.341319	**	-0.07
Air-dry total weight	0.381089	**	0.352598	**	-0.38	**	0.21
1000-grain weight	-0.498627	***	-0.102437		0.06		-0.03		-0.37	**
Lodging score	0.399341	***	0.148613		0.08		0.06		0.03		-0.14
Culm width	0.340457	**	0.223389		-0.74	***	0.08		0.45	***	-0.24		0
Culm hardness	-0.341554	**	-0.213206		0.44	***	0.27	*	-0.3	*	0.18		0.13		-0.67	***
Unhusked seed surface area	-0.467721	***	-0.0344126		-0.04		-0.04		-0.29	*	0.91	***	-0.1		-0.13		0.11
Unhusked seed length	-0.395535	***	0.358417	**	-0.43	***	0.01		0.02		0.54	***	-0.15		0.02		0.07		0.63	***
Unhusked seed width	-0.18889		-0.325068	**	0.32	**	-0.09		-0.33	**	0.62	***	0.04		-0.14		0.03		0.67	***	-0.13
***P < 0.001; **P < 0.01; *P < 0.05.
