# Supplementary material for: Genomic regions involved in yield potential detected by genome-wide association analysis in Japanese high-yielding rice cultivars
Source: BMC Genomics. 2014 May 8;15(1):346. doi: 10.1186/1471-2164-15-346 (PMC4035073; doi:10.1186/1471-2164-15-346)
Supplement: Supplementary file 10 — Additional file 10: Table S5: Core set of 1152 SNPs used for analysis of high-yield cultivars derived from indica and japonica crosses. (XLS 608 KB) [file 12864_2013_6030_MOESM10_ESM.xls]

## Sheet: Table S5
Table S5.
ID	Name	Alternate name	Chr	Position (bp) (Pseudmolecule build4)	Position (bp) (Pseudmolecule build5)	Position (bp) (Pseudomolecule IRGSP v. 1)	Sequence	Customer_Strand	Nipponbare	Akenohoshi	Akihikari	Hokuriku 193	Hoshiyutaka	Kanto PL12	Kochihibiki	Lemont	Milyang 23	Oochikara	Ooseto	Suweon 258	Tachisugata	Tainung 67	Takanari
1	NIAS_Os_ae01000001	AE01000001	1	30071	30071	31071	TCCTGGAATTATTAACCATAACCTATTAACCTAGTGATATTTATGTTTTCTTTACCGTCC[A/G]TATCGTTTTTCCTGCCAACCATTATCTTGGAGGAATACATTAAGCCCATTTTCTGATCTA	Top	A	A	A	G	A	G	A	A	G	A	A	G	G	G	G
2	NIAS_Os_aa01000007	aa01000007	1	34239	34239	35239	AAAGTTAGTGAATTTGATTTTCTTTGAAACAAGGACATCGAATCATTTGGGACAGAAGTA[A/C]TAGTATATTACTCCATCCGTCCCCTGATATAAGAGGTTTTAATATTTTACTTGTACTGTT	Top	A	A	C	C	A	C	A	A	C	A	A	C	C	C	C
3	NIAS_Os_ad01000112	Nag08KK00037	1	742247	742247	743247	TCATATCTAGCAAATCTGATGTTTATAGCTTTGG[A/G]ATGCTTCTGTTGGAGATGGCTGGAGGGCGAAGGAA	Bottom	T	C	T	C	C	C	T	C	C	T	T	C	C	T	C
4	NIAS_Os_ab01000005	Ei0004	1	1086351	1086351	1087351	AATTCACACACATGGCAGATATATGGTGATCAACAATTGGAAGCAAAGAACAACAAGCTA[A/G]TGCTCCTAAGAGCAGGTACAGTAGCAGGCTATAAGCCAGGTGCAAACATATTTTAAGTAG	Top	A	A	G	G	G	G	A	G	G	G	A	G	G	A	G
5	NIAS_Os_ad01000314	AD01000314	1	1540551	1540551	1541551	AGGCCAGCAGTCAACAGCCACTGTAAAGCTAATGCCGGACCAAACGTGCAAAAATATCAT[A/G]CATATGCAAGCTGATTAACAAGTTAATTAGTAGCATGTTTTCGCGTAACCGGTATGGCAG	Top	A	A	G	G	G	G	A	G	G	G	A	G	A	A	A
6	NIAS_Os_ad01000510	ad01000510	1	1948598	1948598	1949598	CTCAAGAACGTCCATTGCGCAGCTCCCGGACAAATCCTATAAATATGTGCACCGCTCTTG[A/T]GCTGAAACCCACCGAGGAACACACAACAAACAAGACTTGCATACGTCCCAAACTCCCAAA	Bottom	A	A	A	T	A	T	A	T	T	A	A	T	A	T	A
7	NIAS_Os_ah01000119	Nag08KK00119	1	2238740	2238740	2239740	GCTAGACATGTACATGTGAGGGACGAGTTGGAGCATCTTGATGCATGCTGTCTAATGGA[A/G]CTAAAAGGATACTCTCGAGACAACTGGTAT	Top	G	G	G	A	A	A	G	A	A	G	G	A	A	A	A
8	NIAS_Os_ad01000769	ad01000769	1	2415712	2415712	2416712	ATGATGTGCTTGTTCATCGCACCAGTTGATCTTTACTATTGGTGCATATTTAGTTCCAAG[A/G]CGTCGTTTTAGTTAAGCTGCTGAAGCGTTGAGCATCTTGTCATGCTGATATTCTTATGAG	Top	G	G	A	G	A	G	G	A	G	A	G	G	G	G	G
9	NIAS_Fcore0009	Nag08KK00146	1	2728045	2728045	2729045	TTCAGCATGAACAACTAAAACACAACATCAAGGTAGTAAACCTTAGGCCGCCTAACAATG[A/C]AGAGCTACCAGATGGTAATTAGCCTTTTAGGCTCAATCAGAAATCCTTTTTAGTCCCTTT	Top	T	T	G	G	G	G	T	G	G	G	T	G	G	G	G
10	NIAS_Os_aa01003605	aa01003605	1	3027485	3027485	3028485	ACGTCGATGCCATCGCGCGCGCGTACCAATCATGCCCATTCGCGTGCAAACGCATACATT[A/T]GATGATCATCACTAACATCAGCCGCAGCAGATTCAAGACACAACATGCATCGCGTATTCC	Bottom	A	A	T	T	T	T	A	T	T	T	A	T	T	T	T
11	NIAS_Os_ac01000505	Rik0409	1	3384161	3384161	3385161	GAGCAGGAGGAGAGCGCTGGAGGGTGGGGCCCCGGGGTAGAGGGAGGGGGTGCCAGCGCA[A/G]TTGGGGATGTGGTGAATGTGGCCGTGCCCGGCTGGCCAGGCTATGACAGGAGCGCGGTCG	Bottom	T	T	C	C	C	C	T	C	C	C	T	C	C	C	C
12	NIAS_Os_aa01004844	aa01004844	1	3614363	3614363	3615363	ATGATTTCACATTAGTGCATAATTGAACATGAGTTGTCAATTCCTCCTGATTTGATTATC[A/T]GCAACTCGGTGGCTTTTGCTTTGAGTTTTTTTTTCAGAGACTTTGAGTAATTTTTTGATT	Top	A	A	T	T	T	T	A	T	T	T	A	T	T	T	T
13	P0182	P0182	1	4033610	4033610	4034610	ATGTTAATAGAAACTAAAAACTACTATGCAACATAGCAGCATTTTAGATGATGTGCTAAG[A/G]AATTATAAAGAAAAAAGAGTGTCTCGGATGAGACATTGCATATATATTCAAACCAGGAAA	Top	G	G	G	A	G	A	G	G	A	G	G	A	A	G	A
14	NIAS_Os_ad01001995	test00011	1	4346288	4346288	4347288	ACAAGCGCTATATATAAGTAATTATCACCAGCCTAACTAACTAACATAACTATGATAACG[A/G]TGACAAATTAAACAACAGTAACAGCAAATAGTAATAATAATAATACACACACAAGCATGT	Top	G	G	G	A	G	A	G	G	A	G	G	A	A	G	A
15	NIAS_Os_ah01000303	Nag08KK00303	1	4742273	4742273	4743273	AAAAAAAGATTTGATTGTTTTCTTCTACTAGTAGCTTTTTATATTTCCTGCACTCCTGTG[A/G]GTGGGGTATATTCTAATCTGGCCCATGCCATGCCAATATTGTCTGTCTTTGTTTTCTCCG	Bottom	C	C	C	T	C	T	C	C	T	C	C	T	T	C	T
16	NIAS_Os_ab01000423	Ei0240	1	5170853	5170853	5171853	AGCTGGAGGCGCGGCTAGTTAGCAGCCCCGCCGTCGTCGCCAAGAACGACGAAGAGGAGG[C/G]GGCGGCGCCACCCGAGGCTGGCGGCGAGGTGAAGAGAGAGAGGATCGGATCAAGTCACTA	Top	C	C	C	G	C	G	C	G	G	C	C	G	G	C	G
17	NIAS_Os_ae01002154	AE01002154	1	5442909	5442929	5443929	TATTCTATTGAAAGCTAAATTAAGGGAACAATATGTACAGAGCGAATGCATGGTCATATG[A/G]ATACATTCATGACGATTCCCCCAAAAGAAAGAATAGCATCAGGATGCTGTTTCTGACTGT	Bottom	T	C	T	C	C	C	T	C	C	T	T	C	C	T	C
18	NIAS_Os_ad01002655	ad01002655	1	5753571	5753591	5754591	AAAATTTTTTTGCAAAAAACACACCGTTTAACCGTTTGGGAAGCTTGCGCACGGAAAACG[A/C]GGGGGAGTGAGTTAGGAAGTTGGAGGAACGAAAACAGCCTTAGAGCAGGTACAATAGCAG	Bottom	G	T	G	T	T	T	G	T	T	G	G	T	T	G	T
19	NIAS_Os_ad01002669	K01sf009	1	5987141	5987161	5988161	GGCACACTAGGGGCAGTGAGGACTAGACGACTTCTACTCGATGAATTT[A/G]GCCGTTTCAGGAGAGGATTCCGAGAAGTAGGGATGTGTCGAGGTCGTAGTTTTTTTTTTT	Top	A	G	A	A	G	A	A	G	A	A	A	A	A	A	A
20	NIAS_Os_ac01000635	ac01000635	1	6340292	6340312	6341312	AGTGTGATCATTTCAACAACTTTTGCATGCGCAGCTGAGGGCCTTGGAGTCCCCTTGCTC[C/G]CCCCGTACCATGGCGAGTCGCAGGACTTCAGCCATGGCGCCAACTTCGCCGTCGTCGGCG	Top	G	C	G	C	C	C	G	C	C	G	G	C	C	G	C
21	NIAS_Os_ac01000651	Rik0539	1	6678438	6678458	6679458	GTTCTATTTTGATTTTCTCTTTACTTTTTGGGATTATGTAACTATAACTATTTAGAATCT[A/G]GACAAAAAATCTAGACTGTTTGAAGAGCTTTTATTTCTGGAAGAAGTTACAACTGCCAGA	Top	A	A	A	G	A	A	A	G	G	A	A	G	A	A	G
22	NIAS_Os_ah01000472	ah01000472	1	6968911	6968931	6969931	GTTGTGTATGGCTCTTTTGTTGTCTGATCTTGATGGGAGTAGCTGAGTAGCTTGCGCTAC[A/G]ACAGTATGCAGCTGCAGCGCATGCTTTGCTCCAT	Bottom	G	G	G	A	G	G	G	A	A	G	G	A	G	G	A
23	NIAS_Os_ad01003443	test00016	1	7216979	7216999	7217999	ATATATCATTGAATCACATGTGCTACCTAGCTAGAGCTAGATCGATGGAGATATATATAT[A/G]TGTGTGTAGTTAGCCCCTCCATATCACGGTCCATACCTGGAACCTGTCCCTACCTAGTTA	Top	A	A	A	G	A	A	A	A	G	A	A	G	A	A	G
24	NIAS_Os_ah01000513	Nag08KK00513	1	7520524	7520544	7521544	CAATATCCGGTTTAGCCATATTGTCATGATTGCAGTGG[A/G]TTATAGGGTACGAGGATCCCAGGAAGCACACTCAATTTGAATCAGTCAATGAATCAGAAT	Bottom	T	T	T	C	T	T	T	T	C	T	T	C	T	T	C
25	NIAS_Os_ae01003285	AE01003285	1	7813555	7813575	7814575	GATGGCCGCTTCATTCTTCGCCAGCGCCGCGCCTATGTGTACAGATAAAGACCCGACGCC[A/C]GCCTACGCGCCACATGCGAGATGCACACACGCACACACCGTACGCCAGCGACCGACGACG	Top	A	C	A	C	A	A	A	C	C	A	A	C	A	A	C
26	NIAS_Os_ae01003290	AE01003290	1	8289983	8290003	8291003	TATCTTGATATTGACGAAGTTATCATGGGTGTCTTACTGTCTACAAAGACTTGTTCGACA[A/G]CGATCTTTTTTACTATACAGCATCCAACAGGAACAGTGTTTTGTATTTAGGGCAATTGTA	Bottom	T	C	T	C	T	T	T	C	C	T	T	C	T	T	C
27	NIAS_Os_ab01000535	ab01000535	1	8455086	8455106	8456106	CGAAAACATAAACCCTGGTTAATACTGACCCCGGTGACCATTTATCCTGGCTTCGCCCCT[C/G]CGTATACGTATATTGGACTGTTGGACTGGAGGGGCGCGCATCAGCCACCCCCGACGGTGA	Bottom	G	C	C	C	G	G	G	C	C	C	G	C	G	G	C
28	NIAS_Os_ab01000578	ab01000578	1	9008150	9008170	9009170	GCTGAATAAATTTGTAGCCTACTCTTCTCCCTCCTCTTTTATATTATCGATATATGTTTA[A/C]AGTTAGCTTATAGTCTACTGTGCCTGAGCCCACTCCCCGGCACACAAAACGAAACAGCGT	Bottom	T	T	T	T	T	T	T	T	T	T	T	G	G	T	G
29	NIAS_Os_ah01000643	ah01000643	1	9178533	9178553	9179553	GCAGGTTAGCGCGGAGCTTCCATGGTTTGAAGTGAAGTCCAGTCGGACCATGTTGATGAT[A/G]CCAACATCTGGTGCTGTAATGTCGAATGTCTGGACATT	Bottom	A	A	A	G	A	A	A	A	A	A	A	G	G	A	G
30	P0634_1	P0634_1	1	9470028	9470048	9471072	TGTAGCTCCAGATAAACAAATCAATAATAACTCCAGGATACAAGATCCATAAGAGTG[A/G]AGGGCAATTTTCTCTGGATGATCCAACAAGAAGGAACAGACACTGTCAAAGTAACTTGTA	Bottom	T	T	T	C	T	T	T	T	C	T	T	C	C	T	C
31	NIAS_Os_ah01000704	K01sf231	1	9802823	9802843	9803867	TCTGCTACTAAACCAATCCATTCACCATAAAACTCAATACTCAGAAGCTCTGACAACTGC[A/G]AAGTACAACAATGCAAGAATCCACACTTGATCACAAAGAGGTCCATTCATAGCTTGAATA	Bottom	A	A	A	G	A	A	A	A	G	A	A	G	G	A	G
32	NIAS_Os_ad01004243	ad01004243	1	10104495	10104515	10056539	ACGGCAAAAGCTGGACTTTATTAAGTGCAAATGAATTTAGATCGCAACTGAACAGTTCAT[A/C]TTCCTCTACTCATGTTAATGTATTCTCTTGCTATGTCCTTCGGTTCGGCCAATGAGTACG	Bottom	G	G	G	T	G	G	G	G	T	G	G	T	T	G	T
33	P0637_1	P0637_1	1	10313865	10313885	10265909	TAAACAGTACCACAAACGATGCAGCAGGTGATAGTCTTAAAGAT[A/G]ACTGCACTCCTGAGTACCAAGTTTAGAACTGTCCTATGCAATAGTATCTGTTGAA	Bottom	T	T	T	C	T	T	T	T	C	T	T	C	C	T	C
34	NIAS_Os_ah01000738	K01sf070	1	10701670	10701690	10653714	TTAGAGTTTGTCTGGTTTCTCTGACATTCACAACATTTGCAGAATCGAACAGATAAAATT[C/G]TGTTTAAACTCTTCGGGAAAGAGCCAAATGATTTTCCTTCTGATTTACGTGCTCAGGTTA	Bottom	G	G	G	C	G	G	G	G	C	G	G	C	C	G	C
35	NIAS_Os_ad01004771	Nag08KK00773	1	11021356	11021376	10973400	CAGCCAACCAAGCTTAATAAGCAACAGAATCAAACT[A/G]TAGCTTGTTTGGTCAAATCAAAACCAGTGATCTCGATCAGCTAATCAATTTGACATCTGA	Bottom	C	C	C	T	C	C	C	C	T	C	C	T	T	C	T
36	NIAS_Os_ae01003396	AE01003396	1	11366875	11366895	11318919	CAGAACAAATATGGAGGAATTTCTCCAAAGAAACCTCTCATTAATAAGGTATGTTGATAT[A/C]ATGCTTATGCAACATGCTTGTTGATTAGCAACGAATCTTCCAAGAACAAACTTACAATTA	Top	A	C	C	C	A	A	C	C	C	C	A	C	C	A	C
37	NIAS_Os_ac01000758	Rik0636	1	11663588	11663608	11520929	ACTATGTCCATGATAATTGACTTGTGTGAATCTCTGGGCTAGGTTATTATATTCCTTGTA[A/C]ATAGGTTCGTTGCTGTGCGGTTCTGATAATCTCTCAACTTGTTGATGGTGCATGTTGTAG	Bottom	T	T	G	T	G	T	G	T	T	G	T	T	T	G	T
38	NIAS_Os_ad01005302	test00024	1	12021077	12021097	11878418	TCCTTTGCAGATGCTCTCTCCTCTTTGTCCCACTTTATGTGCCTCCATTGCTGGGCACCT[A/G]GCCCACCTCTTGCACCCTGTCGGACGCCTCATCGATGGCTCTGATCGACAGGCATATTGC	Bottom	C	C	C	T	C	C	C	C	T	C	C	T	T	C	T
39	NIAS_Os_ah01000912	Nag08KK00912	1	12286616	12286636	12143957	GAGTGATGTGGAGGTGGTCGGGCCTCTCAAGATCAAATAACTTATTCTTGTTGGAGCTTC[A/G]TTGGAGCTTCCGTTGTATGTTGGGCTCTCTTGCTTAGT	Bottom	T	T	T	C	T	T	T	T	C	T	T	C	C	T	C
40	NIAS_Os_ah01000964	Nag08KK00964	1	12556407	12556427	12413748	TCACACCATACCTTAGCTGCTCTAGGCACCTGAACTCCTAGCTCATGAAGTAAAGCATGT[A/G]TCCACATAATTTCAGCTGTGGCATTAGCCAAAGCCTTATATTCTGCTTCTGTACTAGATC	Top	T	T	T	C	T	T	T	T	C	T	T	C	C	T	C
41	NIAS_Os_ah01001000	Nag08KK01000	1	13001026	13001046	12858367	ACTATCGCATTCATGCTGTGGAGGTTGATAACA[A/G]GCATAGGACTATGAATGGATGGTGCAGATGTCTTCTAATGCAATTTACTGTAACA	Bottom	A	A	A	G	A	A	A	A	G	A	A	G	G	A	G
42	NIAS_Os_ah01001012	Nag08KK01012	1	13272745	13272765	13130086	TCCTCCTGCCTCTATCTCCTCAAGCTATTCTTCAATTCAATGAATTATCAGAACTCCTGG[A/G]GAATATTCTTCTCACTGATCAAAATGATATTTGGACTTACTCATGGGGACCAGTCTACAA	Bottom	T	T	T	C	T	T	T	T	C	T	T	C	C	T	C
43	NIAS_Os_ad01005987	test00027	1	13445670	13445690	13303011	CCATTCAGTGGATTGTGGAGGTAAGTTTGAGTTATTGGAGAAGATAGAGAAAAGTTAGAG[A/T]GGAAGACATGATGTACTGTTTATTACTGATACTTTTTTGAAGGCTGTCACTGGTATTACA	Bottom	T	T	T	A	T	T	T	T	A	T	T	A	A	T	A
44	NIAS_Os_ad01006201	test00028	1	13925553	13925573	13782894	CCATGTGATATTCGAAAAAGAAAACAAGGACAAACCTTTCACATTGGAGTATATGTGGAG[A/G]GAGGTCAAGGAACTGCCTAAATGGTGTAGAATAGTCCAAGAGAAGAGTGGAAATAAGAGG	Top	G	G	G	A	G	G	G	G	G	G	G	G	A	G	A
45	NIAS_Os_ah01001076	ah01001076	1	14265872	14265892	14123213	AGCAAGAGTGAGGGTGCATTAGCCGACAGGTTTG[C/G]CGACACATGTCCTAGATTGGCAGCCATGGACTTTAGACGGTGGCAATAGT	Bottom	C	C	C	G	C	C	C	C	C	C	C	C	G	C	G
46	NIAS_Os_ah01001082	K01sf075	1	14457480	14457500	14314821	GAGAAGCACAAAAGGAACAATTATAGTCATCAAAGCAAGTGAAATTTGACTACACAGGCA[A/G]CTGCTTCTTACCTTAACAATTGTGACTTGTAAATAAAGAATTGCTGGATTTATAACTCTA	Bottom	T	T	T	C	T	T	T	T	C	T	T	C	C	T	C
47	NIAS_Os_ad01006700	test00030	1	14886419	14886439	14743760	ATCAGTTGGAAACATAATTGTTAGACTTGGACCAAGTAAGGTTCTGCTAATTATTTTTTT[A/T]AAAAAAAGACAATATTTTCGTCTGGAAGCACATCTTAAACCCCTGTTTTTTTCCAAGTAT	Top	A	A	A	T	A	A	A	A	T	A	A	T	T	A	T
48	P0197-2	P0197-2	1	15308706	15308726	15077047	CAAGGAAGGACAAAAGGATGGCTAAGGTAC[A/C]TCTGTTCATTTCACCTTCCAAGATCTTTATTTCATTGTTTGAGGCTTTATGCACTACTTT	Bottom	G	G	G	T	G	G	G	G	G	G	G	G	T	G	T
49	NIAS_Os_ah01001139	K01sf184	1	15588483	15588503	15356824	AAAATGTAGCGGTTATGACTTCAAACCTGCAAAACCAC[A/G]TTTTGTAACAATTAACGAGTACAAATAGATCTTGCTTTGAACAAAACTTCTAAAATGTTC	Top	G	G	G	A	G	G	G	G	A	G	G	A	A	G	A
50	NIAS_Os_ac01000874	Rik0746	1	16042253	16042273	15810594	GACACTACATTTAGCAATTTCTCTGAACACATCAACAAATTACAGAACATCTCTCCACCA[A/G]AAAGATCCCATAGGTATGACAGCATGAGGGGTTTTGCCAACATAATATTTCTCCCATATA	Top	A	G	A	G	G	G	A	G	G	G	A	G	G	A	G
51	NIAS_Os_ad01007358	ad01007358	1	16318220	16318240	16086561	ATCCCCCTCCAGCCCTGCAGCTTGATTAGTCCACAACTTGTCCAGCACAGCAATAGGCCC[A/C]AAAAGTGTATAGATGCTCATGCTCTCGAGTCTCGATCACACACGGACACAGAGTCTCCGC	Top	C	C	C	A	C	C	C	C	A	C	C	A	A	C	A
52	P0647_2	P0647_2	1	16749622	16749642	16517963	ATAGATGGAAAAAGCTTTACCATAGTAATGCATTCTTCAAGCAAAAATACGGTAAAAG[A/G]AGCAATATGTTGCTACTTGATTGGCTTTTCCTTGCATTCAATTGAATTGGAGAGCTCGTA	Top	A	A	A	G	A	A	A	A	A	A	A	A	G	A	G
53	NIAS_Os_ah01001241	ah01001241	1	18954364	18928199	17297520	AAATTCGACTTTTACAATTTGAAACAAAAATAACAAATTTAACCACGATTTACGCATTCT[A/G]TTCATTGTCAAATTTGTTGTTTTTGTTTCTAATTGTATAAGTTGAAATTGAATATGCATG	Top	G	G	G	A	G	G	G	G	A	G	G	A	A	G	A
54	NIAS_Os_ad01007879	AE01004203	1	18970118	18943953	17313274	CGAGAGGGGTTCGATCGGCTTGGCAATTTGCCGGTATAGACACGGTTCACTCGGCCGTCA[A/G]CATGGCGCTGGAGCAAGCGGGCGAACTCGGCTGTGGTTAGAGCTCCGATCATCTTCGACG	Bottom	T	C	T	C	C	C	T	C	C	C	T	C	C	T	C
55	NIAS_Os_aa01006304	aa01006304	1	19197352	19171187	17540508	ACTTTGAAATTCAAACATGCGATGATACAAAAAATTCAAATTATTGAAAGCAAAAATGCA[A/G]GTACATACCAATTTACCTGTGTGGTGAAGGTCGAGTCATTTAAATTCCGACGTGCAAGAC	Bottom	T	C	T	C	C	C	T	C	C	C	T	C	C	C	C
56	NIAS_Os_ac01000893	Rik0764	1	19733216	19707051	18076372	CAGAGGAGTGGGCAAATAAATCAACTGGATGCATGGAAAGACTGTCAAGCGCAGATGATC[A/G]ATCAGGAACAAAGTCCTAGTGAATGAGAGAGTATATAAAGGCATAACTGTTCATCTGATT	Bottom	C	T	C	T	T	T	C	T	T	T	C	T	T	C	T
57	NIAS_Os_ah01001402	ah01001402	1	20023654	19997489	18366810	ACACTACCTTTTATGGATGTTGCGTTCTTATTTAAGTGTAGTAAGTATCACGAAAACAAG[A/C]AAACTTTTGTAACAACAATTTGCAAAAGTACTTGTTGTAACATTCGAACGACACTATATG	Bottom	C	C	C	A	C	C	C	C	A	C	C	A	A	C	A
58	NIAS_Os_ah01001446	K01sf080	1	20413504	20387339	18756659	ATTGGGGATTAAAGGCGAATAAGTAAAGTATTTTGCTGACTGTTTGCAAGTG[A/G]TCATCACGTACACCCGGTGAAAGCTTAGCTCCAAATGTGGATGTAATTAGCAGCGGCCTT	Bottom	A	A	A	G	A	A	A	A	A	A	A	A	G	A	G
59	NIAS_Os_ad01008898	ad01008898	1	20630768	20604603	18973923	ACGCTCCACATCCTCATATGTGGGACGTCGCAAATACTCTGAACCAAATACTTCAATCAC[A/C]CCTCGTGCAAACATATCCAAGCACTGCAAGGACGTGCTCTTGCCAATCTTAAGGTACTCA	Top	C	C	C	A	C	C	C	C	A	C	C	A	A	C	A
60	NIAS_Os_ad01009168	AE01004668	1	21061574	21035409	19404729	TACGGGGGAGTCCAAGAAGAGAAACATTTTGTTGGTGTCCTTCCGATTTTTATGGGGGAA[A/C]CGAATCTTTTTTGTTTTGTTTTTGCAAACAAAATAGGGAAATTTTGCTGTATGCCACTCG	Bottom	T	G	T	G	G	T	T	G	T	T	T	T	T	T	T
61	NIAS_Os_ah01001462	ah01001462	1	21440325	21414160	19783480	AGATGAAGATGGGAAAACACAATGGTGCCCTATGGGTATTTTTACCAAAAATCAGAAGAG[A/G]AGGGTTCAAAGATTGAGGAACAGGGAACGTTTTCAGGAAGTGCAACAAGAAATTAACCAT	Bottom	C	C	C	T	C	C	C	C	T	C	C	T	T	C	T
62	NIAS_Os_aa01006770	aa01006770	1	21547487	21521322	19890642	TGAACTTTAATTCAATTCATATCATACATCAAATATATTTCATGTAAAGTTCTATATGAT[A/G]TTGCGTGGGGACCATAAAACTTTACAATACTTAATTATATATAATCAGTTCAGTATACAA	Top	A	A	G	A	A	G	A	A	A	G	A	A	A	A	A
63	NIAS_Os_ah01001478	K01sf134	1	22164683	22138518	20507838	AGCCGATGGAGTACTTCCAGCCAATGCCGATACCAGCCGATGCCAATACTAGCCAATGTC[A/G]ATAGGTTTTGAGCAATCGGTTATATGTC	Top	A	A	A	G	A	A	A	A	G	A	A	G	G	A	G
64	NIAS_Os_ah01001514	ah01001514	1	22528829	22502664	20871984	GAATACCATGCAAACATGCCATTGCCTACATCACATCAATCCCTGGGGCCAA[A/T]CTTGAAGACTATGTGGATGAGTGCTATTCAATTGAGAAATTCAAAATTGCATATGAAGGT	Top	T	T	T	A	T	T	T	T	A	T	T	A	A	T	A
65	NIAS_Os_ah01001537	ah01001537	1	22859397	22833232	21202552	GTGGATCATTGGGTATCATTGTCGAGGTAAACTTGGATGTCAATTTGTTCTTTTGCTTGA[A/C]AAAACTCAGTTTTGGCCAATTCATACATTAAGACATCATTTTCGTAGATGCGTCTAAGGC	Bottom	A	A	A	C	A	A	A	A	A	A	A	C	C	A	C
66	NIAS_Os_ah01001539	Nag08KK01539	1	23287640	23261475	21630795	ATGGATTTTGGAGTTTTAATTTGGACCCCTCCCCTCCCGTCCGTCTTTGCTCTTATCGTC[A/G]TTGGCAATTTTTAGAGGGAGGCACGCCCTTCGTGGTGGGACCCACGTCGGCTGACGTGGA	Top	G	G	G	A	G	A	G	A	A	G	G	A	A	G	A
67	NIAS_Os_ad01009569	test00043	1	23508440	23482275	21851595	GAATCACGGGGAAGTTATCATCACCAGGGATCGGGATAGGCATGGACAAGATCCCCCTTT[A/G]ATGTGCCTTGTTGATTATGGATTGCAACAGATCTGCTCCCAAAGCAAGCAAGAGGGGAGA	Top	G	G	G	A	G	G	G	G	G	G	G	A	A	G	A
68	NIAS_Os_ab01000817	Ei0479	1	23924100	23897935	22267255	CGGTAAGGTCTGACCAGGGTGGGATGGGTGGCCTGGAGGTCGTAAGCCTCCGAGCGCGAC[A/C]ATACTTCAGGTAACAAGGACCATCGAGCCCAAGAATCTGAAGCCTTCGCTTAACCCCTAG	Top	C	C	A	C	C	A	C	C	C	A	C	C	C	C	C
69	NIAS_Os_ah01001606	K01sf083	1	24201617	24175452	22544772	TTTCGTTTCCAATCTGACGTGATATGGATCAATTTTCCTTGTATACGTATACGCTCACGC[A/C]CTGCTCATGGAAAGAAACTTTCATATAAAGCTATCTTGCCCTTTTGATTTCCTAGGTTTC	Bottom	C	C	C	A	C	C	C	C	A	C	C	A	A	C	A
70	NIAS_Os_aa01006944	aa01006944	1	24535890	24509725	22879044	TTTATTTCCCTTTAATTCGAAGTTTCCAACATTCTCTAAGCCTTAGATATACACCCTCCA[A/T]CCTAAAAAGATTAGCTTCTGATCCTTAGAAGTTGATTTTTTCCTTTTTACGGAACATTAC	Top	T	T	A	T	T	A	T	T	T	A	T	T	T	T	T
71	NIAS_Os_aa01006950	aa01006950	1	24940615	24914450	23283769	TATTCAATTAATCTACATTAATAGCTCGTATAGTTTCACATGTTGCTGATAATCTAAGCA[A/G]CACTGCCAAATGAAACCTAAGGGCATCACTAATCAGGGATACTCTATGGGTGCCCTCACT	Bottom	C	C	T	C	C	T	C	C	C	T	C	C	C	C	C
72	NIAS_Os_aa01008076	aa01008076	1	25274929	25248764	23618083	TGTCAGTCAGGGGGCCGAGGATCTTTAGTCCCCGTTGGTAACATCTTTATAGTCCTGGTT[A/G]ATAATACTAACCGGGACTAAAAATTATATTGATCTTTAGTCCCGGTTAGTATTACTAACC	Top	G	G	A	A	G	A	G	G	A	A	G	A	A	G	A
73	NIAS_Os_ad01010893	test00048	1	25902655	25876490	24245809	GACACATTTGCCCCGTGTACCTCAGTTAAACAGTAGATCTGCATTCGTTTAGCTATAGCC[A/G]ATTCTTGTGAAAAGGAAGTTTGAACATTTTTTTCGTGAGAAGTTTCTACCCTTAAATTGA	Bottom	T	T	T	C	C	T	T	C	C	T	T	C	C	T	C
74	NIAS_Os_ad01011070	Nag08KK01795	1	26217823	26191658	24560977	CTTCATCCAGATCTTTGAATGCGGAGAGTAAGTAATTCAAGGTGAAACTGTTATCCTTCC[A/C]AACAAATGAATCTGTACAGAGGAAAATATTTAAGCAAATATACAATCAAGTATTGACTAA	Top	T	T	T	G	G	T	T	G	G	T	T	G	G	T	G
75	NIAS_Os_aa01008907	aa01008907	1	26509357	26483192	24852511	GTCGCCTTCGCTGAACTCGGCATCCCCAAGTAGCTCGAGCTCGTGTTTGTGCTCCAGCTC[A/G]AGGAAGTGAGGCAGGATGTTGGATCTTTAGCTTGTGCTCGCCAACGCTCGGCCCAGAATG	Top	A	A	A	G	G	A	A	G	G	G	A	G	G	A	G
76	NIAS_Os_ae01005331	AE01005331	1	26809774	26783609	25152928	ATACCTTTCGGCCTGCGACAGCTCAGAACAAGCTGACTTACCGGGTATCTGATAATAACC[A/G]TAAGCTTGAGGGATTTGTTGCTGGGGAGGATACCCTGAGTTCATTGCCAATCTCCGTGCG	Top	A	A	A	G	G	A	A	G	G	G	A	G	G	A	G
77	NIAS_Os_ac01001304	Rik1119	1	27115780	27089615	25458934	GATTGTCCGTGTCAAGCTTTTGGCAATCAACGTTCCAATATATGTGCTGGTCATATTTAT[A/G]CATAGTATTGTTGTCGTTCCTGCATGCTCCTCGAGATACTCATGCATATTCTCATGCAGA	Top	A	A	A	G	A	A	A	A	G	G	A	G	G	A	G
78	NIAS_Fcore0078	Nag08KK01862	1	27499136	27472971	25743290	GGGATGGGCATAAACTTGTAAGCTACCGAGGGTAGGGATAATTGTCCATGTTTTTTTTTT[A/T]AAAAAAAAAGCTGAACACTAAACAAACATGCATAACCAAATTTGACATACACCGAGAAAA	Top	T	T	T	T	T	T	T	T	A	A	T	T	A	T	A
79	NIAS_Os_ae01005604	AE01005604	1	27707924	27681759	25952078	CCGTATATAGTGAAACATCATGAGTACACTAGCTGAAACATTGTAAAACTACTGGTTTAA[A/T]CATCAAAACAAACCATATGCAACATTAAAAAAATTAATAAAAAACTAAAATATTTTTTTG	Top	A	A	A	T	T	A	A	T	T	A	A	T	T	A	T
80	NIAS_Os_ad01011825	ad01011825	1	27818337	27792172	26062491	ATAGCATTTTTTCCGAACTGACGAACCACCAGCCTTGTCCCATTGCAAAGTCCGTTGGCT[A/G]TTGGCTGGGTCAATGTTCCTCAAAAGCATGATGGGGCAGTTTATCTTCAGCTTAAGCAGA	Top	G	G	G	A	A	G	G	A	A	G	G	A	A	G	A
81	NIAS_Os_ae01005778	AE01005778	1	28118190	28092025	26362344	GCCTTCTCACCGTCGCCGGTCTGATTGATTGTTCGCCGCCGGTTATACCAGTGTAGTCCT[A/G]GTGGTTAGACCGCTCACTAGATTCCGGTCTGACCATTGGAATCCAGAAAAACATGTATCG	Bottom	C	C	C	T	T	C	C	T	T	C	C	T	T	C	T
82	NIAS_Os_aa01009836	aa01009836	1	28235936	28209771	26480090	GTCCTAGTAGCTACTGCATGTGATCTCAATCCCATTAGCATGTAGTGCTATCTATCTGCT[A/G]CAGTATGTCCTACTTGCTTGGGTGGTCATGTTTACTTTTTTTCACTGGGCCGGGTGGTCA	Top	G	G	G	A	A	G	G	A	A	A	G	A	A	A	A
83	NIAS_Os_ah01001904	K01sf035	1	28532719	28506554	26776873	GATTTTAAAAATCGAACATAATTATTGTTTTTGTTTTTTTACTTTCTATA[A/T]GTCTCGCCAAATTGTTAGTGGCTTCGCCACTATATTCCTCTACAGCC	Top	A	A	A	T	A	A	A	A	T	A	A	T	T	A	T
84	NIAS_Os_ah01001911	ah01001911	1	28760954	28734789	27005108	ATGGGAAACAAATCATAACATTAAACTGGAAATAAACTCAGGATGGCACACGCATATGCC[A/G]TCTACCTAACCAATTTGCATACTGTGTCAAAGGTAATATAGTGGGAATAGCAACATAATT	Bottom	T	T	T	C	T	T	T	T	C	T	T	C	C	T	C
85	NIAS_Os_ad01012342	test00054	1	28776903	28750738	27021057	GCCTCTTTCTCGCGTTCCTTGCTTCCTTCCTCCTCCTACTGTGAAAGTGAAACTGCAGCT[A/G]GCTGAGTTACGTTGTCTTGTTGTTTAGCTATGGCGCGGTGGTGGTGGTGGTGCATGGGCC	Top	A	A	A	G	A	A	A	A	G	A	A	G	G	A	G
86	NIAS_Os_ah01001940	K01sf036	1	29242806	29216641	27486960	ATCTCACACATTAGAGTTCAGTTCCTATAAAAGACAAGGAAAAAGAACAATTCTTGCATC[A/C]CAAATGGTATTGCAATAGGAAATTATTTCTTCTGTAAGAGTCAATACAATCCACTCATCC	Bottom	T	T	G	G	G	T	T	G	G	G	T	G	G	G	G
87	NIAS_Os_ac01001318	Rik1133	1	29569871	29543706	27814025	CTGCATGCCAAGCCAATTTGCCATCTCTGTGTTCTGAACTTTTGATAACGACGTATTCCT[A/T]GCCAATTCAGACATGTGATCAATCAGTTCCTTGAAAAAAAAATCATTAGCCGCTCATCAA	Top	T	T	A	A	A	T	T	A	A	A	T	A	A	T	A
88	NIAS_Os_ac01001326	Rik1141	1	29845945	29819780	28090099	CTTTTACACAATAAAATCAGTAGACTTCAATGGATCGTGCAGGCAGAGCCCGGCAAATGC[A/C]CGTGCTGGCAGGCGATGAATTCACCGCTATTTAGAGTGATCATATTTTGTGATCCATGTC	Bottom	T	T	G	G	G	T	T	G	G	G	T	G	G	T	G
89	NIAS_Os_ah01002015	K01sf089	1	30186434	30160269	28430589	ACTTGATAAGACAACAGAACCGTCCTATATATAGTCTCCGATGGTAAAACGAGAAAATGA[A/G]TCATCAGACGGATATCATAACCATCAACATCAAGGACTTGTTCAGATTATAGCCAAAATA	Bottom	T	T	T	C	T	T	T	T	C	T	T	C	T	T	C
90	NIAS_Os_aa01009984	aa01009984	1	30363172	30337007	28607327	CAACCCTGATCAGCTGGAGAACAACGCGCAACCCACGTCCGTGGATCGCCCTAACTCTCT[A/G]CCGAACGGGTCCTTTAGAAGCCCTAATGGATTGGAAATGGGAAACACGGGCCAAGGCCAA	Top	G	A	G	A	A	G	A	A	A	A	A	A	G	G	A
91	NIAS_Os_ad01013539	test00058	1	30692325	30666160	28936480	TCTTGATGACTAGCTAATTATTGCCCAAAATCTTCGTTAAGCACAAAGATGGCTTCTCTG[A/C]ATTGAAAAGTTGACCTGGACGCCACCTACCTACACAGTTTGGTGCCCCTGCCCTCCTAAG	Bottom	G	G	G	T	G	G	G	G	T	G	G	T	G	G	T
92	NIAS_Os_ah01002071	Nag08KK02071	1	31036027	31009862	29280182	GTTTCGAGAAACAATGATAAAGGGCTCAGATCACCTGCCCAAAACATATCAGTATTGCAA[A/C]TTCCAGACAAAAAGACGCAATTGTCAAGTGTAAGGGCATGA	Bottom	C	C	C	A	C	C	C	C	A	C	C	A	C	C	A
93	NIAS_Os_ah01002103	K01sf200	1	31366197	31340032	29610352	TAGTTAGGATAAAGAATGGAGGAGGTTAATAAAAACAACGTGGTTCTCGTGTCAAAGAAC[A/C]GGAAAATATTTTTCTTATACCTGCAACAGCTGTAAATCATAACTTATAGTTACCACTTCC	Top	T	T	T	G	T	T	T	G	G	T	T	G	G	T	G
94	NIAS_Os_ae01006129	AE01006129	1	31715216	31689051	29959371	TTCATTTATTTTTAAAAAAAAATATTCGGGATACAAAATCTTTTACATAAATATACCATC[A/G]GTCTCGCACAATCATTACACGAAAATGGTGTGGAAATGACATCACGATCGGTATCGTGCA	Bottom	T	T	T	C	C	T	T	C	C	T	T	C	C	T	C
95	NIAS_Os_ah01002174	Nag08KK02174	1	32069925	32043760	30314079	TTATCCCCAATAAAAAATCGACGAATATAGTTGTTGCAACTTGCAATATAGGAGTACTAT[A/T]AATGGATCAAAGCTCGATAATTCATTTTTGGATTGTAGTGTCAAGTG	Top	A	A	A	T	A	A	A	A	T	A	A	T	T	A	T
96	NIAS_Os_ad01014457	AE01006137	1	32255716	32229551	30499870	GTTGATATCAGTAGCACAAAAATGCGTGGCCTACAGCTACAGACAAAGACCATTTATAAT[A/C]TGCTGCCCCGTGCACGCTTTGCTCCTACCAAACTGTCAGTTTATGACTAGTTGCAGGAAA	Bottom	T	T	T	G	G	T	T	G	G	T	T	G	G	T	G
97	NIAS_Os_ad01014696	test00062	1	32609619	32583454	30853773	TACCTTTTATGTAGTTTACTGTCTAGTAGACTGCCTTATATGTTCACCATTTCTTTATAC[A/G]CAATATGGATGGTCTTGTTATTTTGCAGATGCTCATGGGAGGAGGTGGTTCTTTCTCTGC	Bottom	C	C	C	T	C	C	C	C	T	C	C	T	T	C	T
98	NIAS_Os_ad01015017	test00063	1	33088823	33062658	31332977	CGGGTAAACGTCGGACCGCATCGCCGCGCTGTAGGCCCTCCGGCCGACGAAGATATTGGC[A/G]GCCTCCGTCGGGTGGAACGCGTCCCAGAAGAGGTACTCGTCCCGGTTGGCGCACGGCGCC	Bottom	T	T	T	C	T	T	T	T	C	T	T	C	C	T	C
99	NIAS_Os_ah01002320	Nag08KK02320	1	33277766	33251601	31521920	AATAGTCGGTACGTAATTTTGTAATCTGTACATAGCAAGGAGATAACATAAGTGGAATTT[A/C]GCCGAATTTGCATGATTCACATTTTTCATGTTGTGATTTATCTGCGTGGCACCAATGTGA	Top	A	A	A	C	A	A	A	A	C	A	A	C	C	A	C
100	NIAS_Os_ah01002384	Nag08KK02384	1	33645762	33619597	31889916	GCTTGCTGGTGTGAGCGTGGAATGTGTAGCAGGCTAGCAGCATAGTAGCAGAAAATTGAG[C/G]GGAAGATCAAGATCCATCTATTGCTGGTGTGATTTGCACCTCATACCTTTCAGAAAAAAA	Bottom	G	G	G	C	G	G	G	C	C	G	G	C	C	G	C
101	P0218_1	P0218_1	1	33768223	33742058	32012377	CAGAGTACTCACTGCTTAAATGCTTAGTACTTTA[A/G]TATGATTAGGTAACTTAGCTCATTATCTAAAAAAGGCAAGTGAAGATCC	Bottom	C	C	C	T	C	C	C	T	T	C	C	T	T	C	T
102	NIAS_Os_ah01002411	ah01002411	1	34091264	34065099	32335418	TACAGATTAACACCACCATTGATGAATGGAAGTGTAGGAAAACA[A/G]CATACCTAATGGAGCGATGATGGCCACAACACTCTCAGATATATTCTTCAGGACA	Bottom	G	G	G	A	G	G	G	G	A	G	G	A	A	G	A
103	NIAS_Os_ah01002443	ah01002443	1	34460482	34434317	32704636	ATACAATCCCTGACTAGCTAGTTATACACATTATGCAATGGAATACAACACTGCTATAGC[A/G]CATGCACTATATTGAGAGGGGGTAGGGAGATGAACTCTCTTATTTGGTCGATGATGATAC	Bottom	C	C	C	T	C	C	C	T	T	C	C	T	T	C	T
104	NIAS_Os_ah01002471	ah01002471	1	34712111	34685946	32956265	GCATAGCATACAATCGATCCTTTCCTTCATGATAGACATATACTCCAGCTTTGCATCAAG[A/T]GCTGAAAACAACCGCCAAAACGCTCGATATTCTCAGCTACGTTGGACATTTGCTAACTGC	Top	A	A	A	T	A	A	A	A	T	A	A	T	T	A	T
105	NIAS_Os_ad01015967	ad01015967	1	35004948	34978783	33249102	TAGAATTCTTCTAGCTGCAAAGCCAGGCTGTTTAGGAGTTGGCAATGTGGTAGCATCTGT[A/C]GTAGCTAACATCAGAAGCACCTGAGACATCAATGGACGGTCATCTGGGTTCTCTTGCACA	Top	C	C	C	A	C	C	C	C	A	C	C	A	A	A	A
106	NIAS_Os_ah01002512	Nag08KK02512	1	35386093	35359928	33630247	ATCGAGATGATCTTCTTTCCTCTTTCTGGGTTGATTTCTTTGCTGTTGCTGCGCTGCTTT[A/G]CTTCCGGTGTCGGAGTAGGTGTTCGAGATGATCTTTGTGTGACCGATTCGGAAGGGAGGC	Top	A	A	A	G	A	A	A	A	G	A	A	G	G	A	G
107	NIAS_Os_ad01016207	K01sf096	1	35450083	35423918	33694237	ACTATTTACCACTAATGTTTGCTTGTTTCCCAGGGTAATGGTAGTTGGAAAAGACCGATC[A/G]ATCTTGCTTGCTGCGGCTGTAATAACCCAAGGAGCTGTATTGAAAATAACTTGTGGTCGA	Bottom	T	T	T	C	T	T	T	T	C	T	T	C	C	T	C
108	NIAS_Os_ad01016520	ad01016520	1	35960149	35933984	34204303	CAGAACCAGCTTTTGGAAAGATAGATGGCTTAAAAATGCCGCTGCAAGAGAAATTCCCAG[A/C]TCTATTCTCCCATTCCAAGGAACAACAAGCAACAGTGGCACAAACTATACAAGCGGAGGT	Top	C	C	C	A	C	C	C	C	C	C	C	A	A	C	A
109	NIAS_Os_ad01016791	AD01016791	1	36395825	36369660	34639978	CAACAAACGGAGCAAACAGTGTAACAAAGAACAAGACACGTGGTCACAAATCAAAATAAT[A/G]AAGGCATAAGCGGTAAAAGTTTTGCATTTTGTTGATAACCAACAGCTTACGAGTTGGATG	Bottom	A	A	A	G	A	A	A	G	G	A	A	G	G	A	G
110	NIAS_Os_ah01002689	Nag08KK02689	1	36730772	36704607	34974925	TCAGATGGGCAAATTGAGAGAGTCAATCAAT[A/G]TTTGGAAATTTATCTCAGATGTTTCACTCATTCTGCCCCCACTAAATGGTCCACATGGCT	Top	A	A	A	G	A	A	A	G	G	A	A	G	G	A	G
111	NIAS_Os_ae01007918	AE01007918	1	37013703	36987538	35257856	CAAAAGGTACATGCTATCCTTCCAAGCAAAAGGAACAGAAAACCTCTCCGATTCTTTAGA[A/G]AAAAAAATCAAGAAACAGAAAGAGAGAAGCATAATTTCAAAAAGAACCAAGAGACAAAAA	Bottom	C	C	T	T	T	C	C	T	T	C	C	T	T	T	T
112	NIAS_Os_ah01002758	Nag08KK02758	1	37515731	37489566	35759884	TCAAAGGGATGAATCCAAGCAAATGCAAAACATAAGCGCAGGTATCATATTAGAGTCAGT[A/G]AATATGTGCATGTGACTAGCAGTAAGCCAGTAAATCAAAGGG	Top	A	A	A	G	A	A	A	G	G	A	A	G	A	A	G
113	NIAS_Os_ad01017676	test00073	1	37877666	37851501	36121819	TTCGCACCGCACGGTCGCACGCACGCACCGCGAGCCGTTAGGGGTTCAAACTTCCGGCCC[A/G]CAACGGTAACTGTCGACGTTTGCGACCGCGGCCCCTTCTGGCATCTAGAACCCGAACCGG	Top	A	A	A	G	A	A	A	G	G	A	A	G	A	A	G
114	NIAS_Os_ah01002890	K01sf047	1	38252905	38226740	36497058	AGACATCCAGGATTATTCAACTATACGGACATACTCCAATACAGCTGCAAATGAAACAGC[A/C]CTGCAGTACTATTAGGTGACAAGTTAGGGTACAACACGCAATATACATTGGATTGTTTCT	Bottom	A	A	A	C	A	A	A	C	C	A	A	C	A	A	C
115	NIAS_Os_aa01010807	aa01010807	1	38558143	38531978	36802296	CCGCTGCCGTAGGGAGAGAAGAGATAGAGAGGAGAGGGTGAAGAGAGAAAGGGTAGGATG[A/G]AGGGAGAATGTGAGTTGCATGGCGCATACATGTGGGTCCCAGATGTTCTCAATGCGTTTT	Top	A	G	G	G	G	A	A	G	G	G	A	G	A	G	G
116	NIAS_Os_ah01002944	K01sf048	1	38990354	38964189	37234507	CATTTTTTTGTGCAACAAGTTCAGAAATCATTTTTGATGTTATCGATTAACTTGACTTCA[A/T]CCGTTGAAATCTTTCTGTGGTACTCCAAGTGGTCGGTAACCTGCTGTGCGAATTATTTTT	Bottom	A	A	A	T	A	A	A	T	T	A	A	T	A	A	T
117	NIAS_Os_ac01001449	Rik1257	1	39457131	39430966	37701284	CCCACCAAAAGACATCTTTAAATCCTAACCATTTATTTTCCCTTTTTCATTTAATCCTAA[A/C]CCTTCATTCATTTCTCAATCCCAATCCCACTCCCCATTTCCTATTATCCAAACACACCCT	Top	C	A	A	C	C	C	C	C	C	A	C	C	C	C	C
118	NIAS_Os_ae01007980	AE01007980	1	39800678	39774513	38044831	CCAAATTAACGTAACGTGAGCAGGGGACTGATCCGTTTTTCGTTTTGACCACTGGTCCAC[A/G]GTTCAAACCAACAGGGCACAGCGTGAACATGACTCCGGTACTAGTAGTAGGAGTAGGAGT	Bottom	C	C	C	T	C	C	C	T	T	T	C	T	C	T	T
119	NIAS_Os_ah01003105	ah01003105	1	40253726	40227561	38497879	TAAACGTTCGATGTGTAGGGTGTAATTTTTTTTGTGTGGGAACTAAACAGTGCCTTTGTT[A/C]TGTTGTTCTTGAAACAAAATTTCTATGTGCTTGTACTTGATTTGTGGCAGGTTATCTGTC	Bottom	C	C	C	A	C	C	C	A	A	C	C	A	C	A	A
120	NIAS_Os_ad01019062	test00078	1	40273594	40247429	38517747	GCCATTTCGCATTGAAATATCCCCCATGGGCGTCGCTGTCGGTATTCCGTGCTCATCTGC[A/G]GAAACGCTATCTGTTTTCGTATTGAGAAATTTTGCAGAACTTACCTTTCAAAGGCTCAAA	Bottom	C	C	C	T	C	C	C	T	T	C	C	T	C	T	T
121	NIAS_Os_aa01010927	aa01010927	1	40703587	40677422	38947740	TCTCCCACTTGCAACTGACAAAGTACTGAACAAAGTTTTTCAAAAAAGAAAAGCAAAAAA[A/G]GATGATTGCCAAAATCTGGTCTTTGCCTGGAAGCAACTCTTGCAAGCTGTATGCACATGT	Top	G	A	A	A	A	G	G	A	A	A	G	A	G	A	A
122	NIAS_Os_ah01003209	ah01003209	1	40993981	40967816	39238134	AATGCTACTTTTCGTTCGTTAGTTGGTAAGCTTGATGGCCTCCTTTTCTTAATCTTTGAG[A/T]CCAGAAGAGAAGGTAAGGGGGTAGTACGACTCACCTAGTCCATCCATGATCCATCCAAGT	Top	T	T	T	A	T	T	T	T	A	T	T	A	T	A	A
123	NIAS_Os_ad01019693	K01sf051	1	41253312	41227147	39497465	ATTTGTTAATGCCATGTGCAATCTTCAGTATTTTCTCCAGTGGATCTTCTTCAGGATCTG[A/G]TTGACCCCCATGAGCAAATGCCAAGAGATCAAGAGCAGAATTCTTATCGATTTCTGCATC	Bottom	C	C	C	T	T	C	C	C	T	T	C	T	C	T	T
124	NIAS_Os_ad01019954	test00080	1	41711389	41685224	39955542	AGCTTCGGGGATGTGACTGAAGGTCAGATTTCTGAATAATGTGGATACATCTTTTTTCTG[A/C]TGTGGTCAATGTTGTACTTGTTTCGGGATCTAATCAGTTATAGTTTACGTGTTGCAGCTC	Top	A	A	A	C	A	A	A	A	C	A	A	C	C	A	C
125	NIAS_Os_ah01003268	K01sf052	1	41999941	41973776	40244094	TTCCTTGATTGCTGCAAACCACCACGTTATCAGTTTGGATAAGGGAAAGATAAGGG[A/G]ATCAGGCAACAGTTATACATGCTACAGAAT	Bottom	C	C	C	T	C	C	C	C	T	C	C	T	T	C	T
126	P0769_2	P0769_2	1	42348145	42321980	40553298	TGTGCTATGAATTTTAATCATCCAGGCCATGTAAGCCACTGAATTGTAAC[A/T]GACAAGTCAAAATGAAGATGGATAGTTTGTGTGTTATCCTGAGAGAAACTATAGG	Top	T	T	T	A	T	T	T	A	A	T	T	A	A	T	A
127	NIAS_Os_ah01003347	K01sf053	1	42749919	42723754	40955072	AATTTTAATAAATATAGAGAAAGAAAATTGCTGTGAGGAAGAGATCG[A/G]CTACTCCAACCCTTAAACCAGCTCCTCCAGTAAGATACTTTTATCATCTCATTAACTGAT	Bottom	A	A	A	G	A	A	A	A	G	A	A	G	G	A	G
128	P0770_1	P0770_1	1	43026448	43000283	41231601	AAAGGTGTGATGAAAGTTATCAAATGATTTGTGGTTCGTTTTTAATTGCATTTTCT[C/G]TGTTAAGAACACTACTTCATTACATGCCAATATGTTAGGATCCCATACTTGGATACATAA	Bottom	G	G	G	C	G	G	G	G	C	G	G	C	C	G	C
129	NIAS_Os_ad01020817	test00084	1	43625374	43599209	41830527	TAAACAAGGATATGACCCAATTCAAATCTATTGTATTAGAATATATTATATCTCAATTTA[A/G]ATTGATTTTTTTTAAACGAATGAAGTATACTCACGCTCTATTACACTATAGTTTTTTTTT	Bottom	T	T	T	C	T	T	T	C	C	T	T	C	C	T	C
130	NIAS_Os_ad01020824	ad01020824	1	43639927	43613762	41845080	GGCGGCGCCGACGAGGATGACGAGTATCCTGCTCTACGCCGTTGGGCCAAGGAGTACACC[A/T]CGGATGAGACCGTGATGCAGTGCCTGCCGAGCAGAGAGCACCTCGCTGCCTTCTTCGCTG	Top	A	A	A	T	A	A	A	T	T	A	A	T	T	A	T
131	NIAS_Os_ae01008895	AE01008895	1	44032319	44006154	42237473	TCCGCTCTGGGTGGATAGCGCTTCGCTGCCAAAACGGCAGCCACGCCGCGTTTACTGTCC[A/G]GTGGCTACTTCATAGGCCGAAACATTGAGCCCATGGGCTCAAGGCCCATGTAAAGCCCAC	Top	G	G	G	A	G	G	G	A	A	G	G	A	G	G	A
132	NIAS_Os_ah01003425	Nag08KK03425	1	44157220	44131055	42362374	ACTGTTCCAAATAGTTTGCTTGAAGATTAGCAGACTGTTGATTGCATATGATTGTGAACT[A/G]TCTGATAATTTTCCAGTACAGATATTGTTGAACATAGCTTTTTCCTGCCATAACCTTCTA	Top	C	C	C	T	C	C	C	C	T	C	C	T	C	C	T
133	NIAS_Os_ah01003438	ah01003438	1	44366998	44340833	42572152	TTTTCAGAATATTATAGTTTTATTATCATATCTCAAGTTAATGCAATAAACAGTGATGGT[A/C]AAAGTTGCATCTTGAAGGCCACAAAATGTAAAAAACATAAGGTAAAAAAGAACGAAGATT	Bottom	T	T	T	C	T	T	T	T	C	T	T	C	C	T	C
134	NIAS_Os_ab01001306	ab01001306	1	44759454	44733289	42964608	ATTCCTCCAACAAACTTAAATCACCAAATGGTGTGAGCTTGATAGCTCCGCTACCCAATT[A/G]CTATAACGTCATGACTGGTTCCTCTAGTACCACAAGCTGGGGCACTTACATCTACTATGG	Top	A	A	A	G	A	A	A	G	G	A	A	G	A	A	G
135	NIAS_Os_ah01003463	Nag08KK03463	1	44958703	44932538	43163857	TATGTACTACCGCAGAACGAAAATACTGAATGAACGA[A/G]ATGGAATGGATCTTTCTTCTGCCGCGGTG	Bottom	G	G	G	A	G	G	G	G	A	G	G	A	G	G	A
136	NIAS_Os_ad01021428	ad01021428	1	45064425	45038260	43269579	TAGTCTTTAACTAAAACCCGTGAATGTTATCCTTAGAAAAATTGCATGATTTTTTTACTC[A/G]GGCCCAAAAAACAGTGATATTTGCATCAGGATCGTTGCGCAGCAAATTTGTGTACATTAA	Bottom	C	C	C	T	C	C	C	T	T	C	C	T	C	C	T
137	NIAS_Os_aa02000006	aa02000006	2	390336	390336	390336	TACCAGCATCTACAATATCAATTTAGTTTCACTAAAATCACCTAGAAGTGTGTCTTGATA[A/G]TATATTTATTTGTTATCACACATGTTGATGTATACGCTTGATCAAATTGTTAAAGAGGTT	Bottom	T	C	C	C	C	T	C	C	C	T	T	C	T	C	C
138	NIAS_Os_aa02000022	aa02000022	2	576767	576767	576767	CAAGGCAGCTGGTTTGTGTGCAGCAGTATAAGATTGTGTCTCTGAGTCAAGTGGATCTGC[A/G]GCAGCAGTGTCATCAACTTTTGCTGTAACTCCAGCAGTAGCATCAACTGAGGTTAAATGA	Top	A	A	G	G	A	A	A	G	A	A	A	A	A	A	A
139	NIAS_Os_aa02000031	aa02000031	2	891366	891366	891366	CACAGACCGAGCAGAGGCCCCTCGCTCCTTATGGAACTCAAAGTTTGAAGCCACACTCTC[A/G]GAGTCACAGGAGTCCTCCTCAGGCACCCTTACTCGTGAACCCATGGAGTGGGTGTCACGC	Bottom	T	C	C	C	C	T	T	C	C	T	T	C	T	C	C
140	NIAS_Os_ae02000044	AE02000044	2	1002958	1002958	1002958	CATCAATCATTAGACTTTCCAGTCGGAACCACATCCCAGAGGCCTCTTGCTGCAGATATG[A/G]AGATAAGCTGCGGGTGCCAAGTACCTTCAAGGATCTAAGGTTTCTAATTGAGTGGAAATC	Bottom	C	T	C	C	T	C	C	T	T	C	C	T	C	C	C
141	NIAS_Os_ah02000030	ah02000030	2	1332461	1332461	1332461	TTGCAGTAGTTGGTTGCTGATCGAGCTGGATATTGCAGCCAAGAAACGCATGTTCTAACT[A/G]AATGCATCTTCCATTCTCTGAAGACGCTTAATCTGTTCAGTATTGTAGTAATTTTTTGGG	Bottom	A	G	A	G	G	A	A	G	G	A	A	G	A	A	G
142	NIAS_Os_aa02000032	aa02000032	2	1464369	1464369	1464369	TCCTTTTACAGTCTGGACTTCACTCTTCACTGCAATGCTACAAATTGCGGACAGGCATTC[A/G]GAGGAGAATATTCGTGTTGATGCATTATCTATAATGATTATCATTGCAAGGACAAGTGAT	Bottom	C	T	T	T	T	C	C	T	T	C	C	T	C	T	T
143	NIAS_Os_ae02000053	AE02000053	2	1968779	1968779	1968779	TATGTATATTTATTAGTACCTTTTATGCCTTTCATAATTGAATGGATTGACATGGCTGGC[A/G]AATGTCTGTGTTGCTTTAATATGCCCTCATTTGGGCTTTTATGTACTAGGGTTAGTTCGT	Top	A	G	A	G	G	A	A	G	G	A	A	G	A	A	G
144	NIAS_Os_ae02000187	AE02000187	2	2399773	2399773	2399775	GAGAAAACTCGCCCATAAACCAAATCTGTTCAATACAAGAAAATGAAAACTGTCAATATT[A/G]GAAGAATCATATTTGGTGAAAGAAGTTTGCTATGCTTAGATTAACAACTCTGTTTGCAAT	Bottom	T	T	T	C	T	T	T	C	C	T	T	C	T	T	C
145	NIAS_Os_ah02000117	ah02000117	2	2494078	2494078	2494080	CTCAGCCCAAAAAATAATTGCAAAAAAAGAACTCTGTACATGATGAATGAAAAAGCAACT[A/G]GGATGAAGGACTAAAATTTGATGATGCCACAACAAGTAGCAAGTAGAGCATGATTCATGG	Bottom	C	C	C	T	C	C	C	T	T	C	C	T	C	C	T
146	NIAS_Os_ad02001002	test00096	2	3829768	3829768	3829771	TTGTTCAATGCTTGCTATCTTCTTCCTCGCAGAATTTCGAGTATTTCGCGTCATCCATCA[A/G]TGAATTGAGCTCACCTGAATCACTAACCTTGACCTTGATGATCCACCCACTCTCGTATGG	Bottom	T	C	T	C	T	T	T	C	C	T	T	C	T	T	C
147	NIAS_Os_ad02001071	AE02000519	2	4161610	4161610	4161613	CACCGTACCAGACATAAATTAGTTTGTTGCCTCTTTTTGTTATTAAAATCCCATTTGCTA[A/G]TACTAGTAAAAAGAAAGTCCGATTTTGGTTAGTCGTTTTTTAACCCTGGCTCCGATCGCA	Top	A	A	A	G	A	A	A	A	G	A	A	G	A	A	A
148	NIAS_Os_ah02000273	ah02000273	2	4512600	4512600	4512603	CTGTCACCTCCTTATCTCTTAGATGTGCGTAAAATGCATATGTTTACCCCTGTTTTTCTC[A/G]ATCTTTTTCAGCCGTGCTGTCGCCGGAACTACTACCGAGGAGAGTGATACGGATGCTGGT	Top	T	C	T	C	T	T	T	C	C	T	T	C	T	T	C
149	NIAS_Os_ac02000100	Rik1364	2	5035398	5035398	5035401	AACTTAACTAAACTTAAAAGATTTGGATTTAAGAAAAAAAGGTCGAACGACTTACAATAA[C/G]AAATGGAGGGAGTAGTATATACATATATTTTGAGGATAATCTCTCCATAAAAATAGTAAT	Bottom	G	G	C	C	G	C	C	C	C	C	C	C	C	C	G
150	NIAS_Os_ah02000336	K02sf180	2	5303001	5303001	5303002	ATAGGCTGCTAAGTAGAATTGGGATGAGAAAACAAATATGACAACTGTTCTCATGATGAA[A/G]ATTTTTTGCAGACTCCAGCTTCTAGCTGTTTGTGTCAGTATTATGTTTTACTCTATTTCA	Bottom	T	T	T	C	T	T	T	T	C	T	T	C	T	T	C
151	NIAS_Os_ad02001745	test00100	2	5741970	5741970	5741970	ATAAACCCCGCTTGCGGTAGGGCTCATGGCTGCGGATTTGGCTGGATTTGAAACGGAGAT[A/G]GCTAATTTGGTGCTTGATGTTTGCTTTGTTGCAGAGGTACATGCAGCTGCATAACGAAGT	Bottom	T	T	T	C	T	T	T	T	C	T	T	C	T	T	C
152	NIAS_Os_aa02000715	aa02000715	2	6133069	6133069	6104069	GAAAACTTTTAACTCAAATTTAAAAACTTTCACCTTCGACTTAAATTTGAAAACTTCCAT[C/G]TCAAAATTTAAAACATTCAACTTAAATTTAATAAACATTCAACTCAAATTTAAAACTCTC	Top	C	C	G	C	C	G	G	C	C	C	G	C	G	C	C
153	NIAS_Os_ah02000387	Nag08KK03860	2	6292402	6292402	6263402	AGTCAAGTAGAGTAAAAATGTGATTCGGATCCTTAAGC[A/G]GTTTGTTCAGCGTTACAATTAACGTGATT	Bottom	T	T	T	C	T	T	T	T	C	T	T	C	T	T	C
154	NIAS_Os_ah02000398	K02sf137	2	6602081	6602081	6573081	GGGGCGATCCTAATGCAGCTTCCCTTCACTGTCTACCAATAATACAAAATGGAAGTACAT[A/C]AGGAGAAAAAAATCCAGTGCATGTAACTTTTAACGTCTTGTATAAAGGTTGAGAAGCAGC	Top	A	A	A	A	A	A	A	A	C	A	A	C	A	A	C
155	NIAS_Os_ad02002234	test00102	2	6696465	6696465	6667465	TGCCTGCATGATAACTTGTCAGATCTTCTGTGTTGGATGCCACATCTTTCAGTTATAACT[A/G]TCAACAGTTGGATGAGTGAACAATATTATGTGGGATATCTTACAGCTCAGTAACTAGAAT	Bottom	T	T	T	C	T	T	T	T	C	T	T	C	T	T	C
156	P0788_2	P0788_2	2	6814655	6814655	6785655	TTTAATTGTTTGCAGACTTTCTTGGGTAGTTACCAACTTGGCGACTT[A/G]TGTTAAACACGTTTACAATCATCATGTGCACGCCTTCTGGTTCTGTATG	Bottom	C	C	C	T	C	C	C	C	T	C	C	T	C	C	T
157	NIAS_Os_ad02002418	ad02002418	2	7176229	7176229	7147229	GCATCAGGTACAGGTTGCAGTTCAGTCACTTCTTCCATTTCTGATAATGCGCCATATAGC[A/G]TGACAAAAAATTCCTCCTGGAGAAATAATACTGTTAATGTCCATCATGAAGACCTAAGTA	Bottom	T	T	T	C	T	T	T	C	C	T	T	C	T	T	C
158	NIAS_Os_ah02000470	K02sf008	2	7495836	7495836	7466836	TTCTTCATTGAGCTATAGTACAGCACATCGTGGTCCTGAATTGTAGAAGTGGTACGTGGC[A/G]TGCTATTTGTATGCACCCTAGCAAACTCATCAGCTCGAGACTAGCGCCTTTCGGCCTACC	Bottom	T	T	T	C	T	T	T	T	C	T	T	C	T	T	C
159	NIAS_Os_ac02000125	ac02000125	2	7821232	7821232	7792233	AGATGCCAGGTCCCGCTGGCCCCATCACCATTTTTGGTGATGTCAAGGTTGCTCTCACCT[A/G]CGCAGAGCAGCGTGCGGACAACCTGGCGGTGGCCACGGGACCACAGGCCCCTGAGGCATC	Bottom	T	T	T	C	T	T	T	C	C	T	T	C	T	T	C
160	NIAS_Os_ah02000514	K02sf139	2	8101105	8101105	8072106	ATCAGCCTATCAGTGACGACCCACCTGTCTGG[A/G]TCAAAGTGACCCGTCACTAGTGACCTCATCTC	Bottom	C	C	C	T	C	C	C	C	T	C	C	T	C	C	T
161	NIAS_Os_ad02002832	AD02002832	2	8425289	8425289	8396290	GTTGATTGAATACATGCGAATCACTAAACTATCGCTTTGTTTCTTCGAGCAGAAGCAGAA[A/T]GTCCATTTAGGGTTTGTTTGGTTCCCGGTCAAGGTTGGATGGGAGATGACGGTCCATATT	Top	T	T	T	A	T	T	T	A	A	T	T	A	T	T	A
162	NIAS_Os_aa02000729	aa02000729	2	8785514	8785514	8756515	GTTGAGCTGGGTTCACCTCCCCTCTCCTTATATTGTATGACGATTAATGCGTCATTCCAC[A/G]TCATAAGTTAGCATTGAATTCCGCCTCTTTGTGTCATGGTGTTTTTCGCCTACCCACCTT	Bottom	T	T	C	T	C	C	C	C	C	T	C	C	C	C	C
163	NIAS_Os_aa02000735	aa02000735	2	9135316	9135316	9106318	GCTGTCTGAGTCTGACTTTGGGCGCTGGGTACGTTGGGGTTGGGTGGTGACGTGGACGGT[A/G]GTTTTACTAATTAGAGTAACGTTCTTCATCATCATCATCAAGGTAATACAGAGTGGAGTA	Bottom	T	T	C	C	C	C	T	C	C	T	T	C	C	C	C
164	NIAS_Os_ab02000272	Ei0923	2	9551534	9551534	9522536	GCCCATGCAAAGCATGTTACCTCTTTTGTGTGGCCTTAATTGGGGTGAGGTACTATCGAA[A/G]CCACAAAGCCCACAATACTGGTGACCAAAGCAAGGAAAGTAGCCCACGGAATTAATTCCC	Top	G	G	A	G	A	A	G	A	G	G	G	G	A	G	G
165	NIAS_Os_aa02000772	aa02000772	2	9626458	9626458	9597460	GTGTGTGCTACCTTTCTAGTTTAAAGGAAATCGTCGTAGCGCCAAAAAAGACAATTCAAA[A/T]GAAATCGTCGTAGCACCAAAAATGAATTAAAGGAAATCGCTCCAAAAATAAACTAAAGGA	Top	A	A	T	A	A	T	A	A	A	A	A	A	T	A	A
166	NIAS_Os_ad02003294	AD02003294	2	9997504	9997504	9968506	TCCAAAAGTTATTAAAGTGAGCAATGTGTACTAAACACAGAGAGACATGTAAAAGGTATC[A/G]TAGTGTCAAGGAGCAGTTGCATGCTGAGTGGACTCCATGAATTGATTATGCATTGCAAAG	Bottom	G	G	G	A	A	G	G	A	A	G	G	A	G	A	A
167	NIAS_Os_ah02000670	K02sf142	2	10371768	10371768	10342770	TGATATTAACACCTTGTAAGCATATTTAACTGAAAATAGACCTTTATCATCATAGTGCCA[C/G]GCCCAAAAACCATCAAGATCATCTCGCAGTGGTATGGCTAGTATGATTGATGCATCATCT	Bottom	C	C	C	C	C	C	C	C	G	C	C	G	C	C	G
168	P0237	P0237	2	10584860	10584860	10555862	GACATATGAAAAACCTACTGTGTGATACTCTCGA[A/G]TTGAATCAAGTTCTTGACCGAGATGTCTCAGCTCTATCTGGTGG	Bottom	C	C	C	T	C	C	C	C	T	C	C	C	C	C	T
169	NIAS_Os_ah02000691	Nag08KK04164	2	11147916	11147916	11118919	TTCCTGATAGCAAAGAGTAACGAACAAATTGAACGAAGACATGTATAATTGTAGATTGCC[A/C]ATGAAATGGCCCAGCGAACTATCAGAAGTTGACAGTCAGAGATGATATTATATTGATATA	Bottom	G	G	G	T	G	G	G	G	T	G	G	G	G	G	T
170	NIAS_Os_ab02000785	ab02000785	2	11414539	11414539	11385543	TACGTCGGCAAGATGCGGGCGCTGGCAGACGAGCTCGTGGTCTCCGGCAAGTTCGTCGAC[A/G]ACGACGAACTCATCAGCTACATCATCGCCAGTCTCGAAGAGGATTATGAACATGTGATCC	Top	A	A	A	G	G	A	A	G	G	A	A	G	A	G	G
171	NIAS_Os_ah02000728	Nag08KK04201	2	11527242	11527242	11498246	AGAGATAATTCTACAACAATGAAGTGAGGAAACAAACCTAGGATTGTCTGTGATCCCTAG[A/G]TAATAGTGGATAATGTGCTTCAGCAACCTGGAGAGGGCATGTCATCCATTGAGGTGACCA	Bottom	G	G	G	A	G	G	G	G	A	G	G	A	G	G	A
172	NIAS_Os_ad02004346	test00111	2	11934081	11934081	11905085	ATTCTTCTCTTTCTGGCAGCTTCAGGCCTCCTTCCTCGAGACCTTTGTGCGTTTGTGCAG[A/G]AATAATATTCTATGATCGAACATTGCTTGACTGACTCAGAAAGCCAATGCCTTTTGACGC	Bottom	C	C	C	T	C	C	C	C	T	C	C	T	C	C	T
173	NIAS_Os_ah02000807	ah02000807	2	12246430	12246430	12217434	TACATGGTCACACATCACTACCTACAAATCCACAATTTTCCGCACAATATAGACATGCAT[A/G]TGTATAGTGAGTTTCAAACTCAAGACATCCACATCCACAAAGAACCCCCTTACCAACTCA	Bottom	C	C	C	T	C	C	C	C	T	C	C	T	C	C	T
174	NIAS_Os_ah02000845	K02sf145	2	12593500	12593500	12564504	GCTCATCAGCGTTTGCATAGTAGGTCAACCGTGAAGGT[A/G]AAATAATAAATCGGCGAAGACATGGTCATCCATTAGCAACAACGGAGATGTCAG	Top	T	T	T	C	T	T	T	T	C	T	T	C	T	T	C
175	NIAS_Os_ad02004940	ad02004940	2	12913698	12913698	12884702	GTGTCCTTAGTTTTAGGCTATGGGAGAAAGCCGGTGATGGCAACGACAAGTCGCAGATCC[A/G]GTGGTGGCGATGATCTAGGGCAGAGATCTGGCGGAGACGACAGGTCCCATGGCACAAGCG	Top	A	A	A	G	A	A	A	A	G	A	A	G	A	A	G
176	NIAS_Os_ah02000899	Nag08KK04372	2	13221764	13221764	13192768	CTAATGGGCCAGCCCCACAGTCCATCACGTTCCAAAGTCCACAGCCCAAAATGGAACGAT[A/G]TGTATTTGCATTCACAGTTCATCGAGGCCTGAAGCCTGAAGGCTGAAGGCCAGCCGGCTG	Bottom	G	G	G	A	G	G	G	G	A	G	G	A	G	G	A
177	NIAS_Os_ah02000947	Nag08KK04420	2	13560559	13560559	13531563	CATGGTCTTGTAGTATGGTGGTGATGTG[A/G]CCTCCTCTCATTGACCATGTTGCATGCTTGTTGCTTGGTGATGATGTGTCCCCGTCTGAT	Bottom	A	A	A	G	A	A	A	A	G	A	A	G	A	A	G
178	P1287	P1287	2	14538776	14507912	13759916	GGAACTGCTCATTCAATCTATCTCTTCGCATTTTCTCACGATCAGCCTTTTGAACCTTGC[A/G]CGTGGCAATTGAACCCTGGGTTTTACATTCTGTCTTTCCGCTGTTAGTAAAATAAGGAAA	Bottom	C	C	C	T	C	C	C	C	T	C	C	T	C	C	T
179	NIAS_Os_ad02005501	test00115	2	14825738	14794874	14046878	GGGTGTCAGTCCCGACGTCGTCAGGTTGCGGCTATTTCCGTTCTCCCTTCTCGGGAGAGC[A/G]AAGTAGTGATTTTATGCCAACCATGCTGCTGTCAACACCTGGGACAAATGCTCTACGGCA	Bottom	T	T	T	C	T	T	T	T	C	T	T	C	T	T	C
180	NIAS_Os_ae02002052	AE02002052	2	15144660	15113796	14365800	TGCGGAGCGGCCTTATCTCCTCGAAGCTTCGTGGTGGGGCCCGCTGGCTCGGCTCATCCC[A/G]GCTCGACTCAATTCATAGGTGCCGGTATTTTACATAAACCGGCACCTATAATTTATTATA	Top	A	A	A	G	G	A	A	G	G	A	A	G	A	A	G
181	NIAS_Os_ah02001035	Nag08KK04508	2	15490223	15459359	14711363	ATTAATGTTTTGCCCAGCATGCCGAGGTTGTTCTCTGGTCAACAAATAA[A/G]GATTAACCATCTGCCTTTGTGCCGATGATGATGCACCTGGTCCTGGA	Bottom	A	A	A	G	A	A	A	A	G	A	A	G	A	A	G
182	NIAS_Os_ad02006023	ad02006023	2	15782657	15751793	15003797	ATCCTTCTATAAGTCTGATTCTCGACAGCGCCCGATTGATTGATCGTCCATTTTGCTGTC[A/G]AATCGCCTTCAATTTATGTTTATTCGCTGCAAGAGGTTAGAAAGCCTAGTGCTAGTGGAA	Bottom	T	T	T	C	T	T	T	T	C	T	T	C	T	T	C
183	NIAS_Os_ac02000216	ac02000216	2	16109468	16078604	15330608	AACAGTGTGGAAGTGGGGTGTAACTGCGGGGTAAGGGTGTAAAGGATGTAATTGTGGTTT[A/G]AATTGTTAAAAAAATATAATTTTAGCAGCAAAGTCATCATTGCCTACATGCTCGGTTGGT	Top	G	G	G	A	A	G	G	A	A	G	G	A	G	A	A
184	NIAS_Os_ah02001151	Nag08KK04624	2	16492814	16461950	15713954	GTGGTAATATGAAGCGTTGAATTGTCTGTCATATCCTAAACTAAAAAGGCGAGTGGGAGG[A/G]ATACCATGTTTACATTTGCTAGAGTATGATATTTATGAATGTGATTACAGGTT	Bottom	G	G	G	A	G	G	G	G	A	G	G	A	G	G	A
185	NIAS_Os_ab02000319	ab02000319	2	16818748	16787884	16039888	GTAACTAGAGGGGATTAGAGGGAAGGCTTTTACTGTGGGTAGGAGATTAGGGGTGGGAGT[A/C]TAGGGATGCACGTGGGCCGGGCTGGGTCGATCCACTATCACGCCCACGTTACCCAGGGTA	Top	A	A	A	C	C	A	A	C	C	A	A	C	A	C	C
186	NIAS_Os_ad02006892	test00120	2	17219550	17188686	16440690	GACCGTACAAAAGCACCAACATCCTAGTTGCGAGTCATTCCCAAATCGAAAGGACTCGAA[A/G]TTGTCCACCAAGACCAACAACTAAATCGCAGATAAATACTATACTAACAAAAATACATGG	Bottom	T	T	T	C	C	T	T	C	C	T	T	C	C	T	C
187	NIAS_Os_ah02001237	Nag08KK04710	2	17531105	17500241	16752245	TGCGAGGAATGAGAGAGTGCAGGTTGAGAATCTT[C/G]AGTTAAGAAGACAGCCAAGGGCAAATGAAATGGTGAAACTATTCTAAACTCTCGAGGCGA	Top	C	C	C	G	G	C	C	G	G	C	C	G	G	C	G
188	NIAS_Os_ad02007382	Nag08KK04731	2	17932371	17901507	17153511	CCATAGTTGCCTACAAGCATGTACAGGTTGCACATTGCCTGCTGCACAT[A/G]CACCCACCTGTTCAACTAAGCTATGATAAAATGATCGAAACCAGAACATAC	Bottom	C	C	C	T	C	C	C	C	T	C	C	T	T	C	T
189	NIAS_Os_ah02001272	ah02001272	2	18198340	18167476	17419480	TAGAGGAAATAGAAATTTGCTGACAACAAGT[A/T]TGCCTGGTCATTGCATGAAATAAATTGATGTCTGATATGAATGTAGGGACATACACAACA	Bottom	A	A	A	T	A	A	A	A	T	A	A	T	T	A	T
190	NIAS_Os_ae02002142	AE02002142	2	18519671	18488807	17740811	GTGCTACTTGTCAAATCCCCCTGTACTTGTTGGTCCTCAAATCAATGAAGAATTATTCCT[A/G]TACATCGCTGCCACGCCTTATTTCGTGAGTACAGTTATCATCGTAGAGAGGGAAAAAAGT	Bottom	C	C	C	T	C	C	C	C	T	C	C	T	T	C	T
191	NIAS_Os_ad02007831	K02sf021	2	18755283	18724419	17976422	GAGCTTCTCTGGCGAGCGGGGACACACAGCCACAGCATCCCCAAAGCTGAGAATCTGCAT[A/G]ATACAACCTTTGGTTGATTCGATGAAGCACTCCTCCCTGAGCTCATCGGACACA	Bottom	T	T	T	C	C	T	T	C	C	T	T	C	C	T	C
192	NIAS_Os_ad02008008	Nag08KK04799	2	19008127	18977263	18229266	TCATAATCCAAGCCATAAATTCAAGATATGTAACTCAAAAGGTGCTGATGTTGAAAATCC[A/T]GCAACTGATGAGAATAATCTGGAACAGAAGCGTGTGCCTGTGTCAATTGATGTCCCAGA	Bottom	A	A	A	T	T	A	A	T	T	A	A	T	T	A	T
193	NIAS_Os_ah02001334	ah02001334	2	19248594	19217730	18469733	TTTAGCATTTTTGTCGCTCCCAATATTACTTGACAAAATTCAGGATTTGGGACTCCACGT[A/G]AAGACATTATGGTCCCATTATAGATACCCTAATGGCTAAACCTAAAAAAGAAACTATACA	Top	C	C	C	T	T	C	C	T	T	C	C	T	C	C	C
194	NIAS_Os_ah02001353	ah02001353	2	19545260	19514396	18766399	ATGATATCGGCTCTTGTAGTTTGTTGGGACGTAAGATGGAGAAGAGGGAAGTGGTAGCCC[A/G]TATGAGTACGTGGATGAGATGGTATGATGATAGAGTTGGGTAGCTAAGTGGTAATAGAAC	Top	C	C	C	C	C	C	C	C	C	C	C	C	T	T	T
195	NIAS_Os_ae02002749	AE02002749	2	19654864	19624000	18797003	CATTTACATTGATCCATCCTGAGCTCCTTATTCTTTGTCATGGCTTGATATGTAGATAAA[A/T]GTGATCAAATGAGTCCCTGTTTACTGAGTTTTCATTTCTGGTCAATTGCCCTGTGCAGAG	Bottom	T	T	T	A	A	T	T	A	A	T	T	A	T	T	T
196	NIAS_Os_ah02001357	Nag08KK04830	2	20036307	20005443	19178445	GCTAATTACTCTAACAGCTCAGTTCATTGCCAATTCCAGCTTCTAGGTAGGAAACAATTT[A/G]TTATATCACTAGAACCAACTCAGCGCGCATATCATCTGTGCACAACTTAAAATAAATAAG	Bottom	A	A	A	G	G	A	A	G	G	A	A	G	G	G	G
197	P0805_2	P0805_2	2	20117169	20086305	19259307	TGGCATAGAATTAGATGCTGGTGAAGGGAGCCAATTCGGTACATCAATAACAAAGAATGG[A/G]GAGTGAAGTAGATTAATGGTTGTAATGTACTAGAAAATATATTCATTTGTTTGA	Bottom	T	T	T	C	C	T	T	C	C	T	T	C	C	T	C
198	NIAS_Os_ae02002867	AE02002867	2	20576418	20545554	19718556	CATCTCAACCAATGCACACTCCAGCCGATGCCTTCGCAGCCGACGCATACTCTGCTCTTC[A/G]AATCGATCCCTTTATCGAATCCGCCTCGATCCCAATGTCGAACCTGGTTCACATCATACC	Bottom	T	T	C	C	C	T	C	C	C	C	C	C	T	C	C
199	NIAS_Os_ah02001379	K02sf155	2	20850276	20819412	19992414	ATTTCCAAAAGTAAGACACGCATGCTGGTGTAGAGGAA[A/T]GTATTATTGGTAATTAAACCCAGAAAAAAATGCAAATAATCTAATTACTAGATAATATTA	Bottom	A	A	A	T	A	A	A	A	T	A	A	T	A	A	T
200	NIAS_Os_ah02001432	Nag08KK04905	2	21246463	21215599	20388601	GTTGCTCACAGTAGTGAGGTGATACAGCTTAATTCAAAGTTTTGCTGCAAAGAATTAAAA[A/C]TAACAACTTAAACTACTCGAGACATATGATGCAAGTGCATTCATATCATTACCTCTGGTT	Top	G	G	G	T	G	G	G	T	T	G	G	T	G	G	T
201	NIAS_Os_ah02001455	K02sf156	2	21606002	21575138	20748140	GTTAATATTGATGTTATTTGACCAATTGCTATTGCACTTTATTTCATACTTTTTTGGGAT[A/G]CCATGCCAAACTACCAATTGAATTTCTTTCTAGCATGCAAGATTGGTTGCCTTTGCTGGT	Bottom	T	T	T	C	T	T	T	T	C	T	T	C	T	T	C
202	NIAS_Os_ad02009428	AE02003129	2	21955537	21924673	21097675	TCCAAACAACGTACTTCCCCTTAAACACACCTGCATGAACGGTAAAGCCAAGCCAAGACA[A/G]TCGTCGCAAGAAACCCAACGAGAAACACCTAGGGGTCTTTCTGCTAGCTTCACAAGGTAG	Top	A	A	A	G	A	A	A	G	G	A	A	G	A	A	G
203	NIAS_Os_ah02001514	Nag08KK04987	2	22270218	22239354	21412356	TCTGGATTATGCCTAAGCCTATCTTATATCCTTGTGCTCAGTATTCCTATTATCCTGAAA[A/C]ATGTGTGGGCTGATCCTTTCCTCTTTTTGTTATTGTTCTGATGTGATCTTACCTTCTCAA	Top	C	C	C	A	C	C	C	C	A	C	C	A	C	C	A
204	NIAS_Os_ah02001551	Nag08KK05024	2	22758756	22727892	21900895	ACTAAAAATTATTCAGTTTTTTTTCCACTACGGTAGTAGTTAGGCTTAACCTATCACAGT[A/G]AACCATTAATGTGCACATCAATTTAAAAGGGAGTATCTATCTAAATGTCA	Top	G	G	G	A	G	A	G	A	A	G	G	A	A	G	A
205	NIAS_Os_aa02001425	aa02001425	2	23000346	22969482	22142485	CCAAACGAACCGCACGGCAGTGATCAGCTATAGCTTTAACAGAAGTTGCCGCTGGGGTTC[A/T]GCATCGAGAGAAGAGAGATCGAACAAAATAAAAGCATGCCATGCCAACGCACTATGCCTG	Bottom	T	A	T	T	A	T	T	T	T	A	T	T	T	T	T
206	NIAS_Os_ad02010214	test00133	2	23436800	23405936	22578939	GAGCAGGGTTCCCTTACTGTTTTTGGCGTGGTTACCGGACCCCGTGGTAAGGTGGTTACC[A/G]CAGTTACCGCGATAACCGCGAGACATACCGTGATTTTAAAAACTGAAAAGGTTATCGTGC	Top	G	G	G	A	G	G	G	G	A	G	G	A	G	G	A
207	NIAS_Os_ad02010383	Nag08KK05093	2	23719193	23688329	22861332	AGTTTCTTTCTTCTTGGAGTTTGTGTGTAGT[A/C]GGCGATATAGTCGTCCGCTACCACCCACTCTCCTG	Top	G	G	G	T	G	G	G	G	T	G	G	T	G	G	T
208	NIAS_Os_ah02001643	Nag08KK05116	2	23922909	23892045	23065048	CTACCTTTTTGCAACTATTGGTAACAAATAACAATCAACAGATTAATCATGTACCAGAAG[A/C]AGGTTTCAGAAAATGGGATACCCCAAAATTTAGAGGAATATCGATTTTCCAAAGTATGAA	Top	A	A	A	C	A	A	A	A	C	A	A	C	A	A	C
209	P0280_0	P0280_0	2	24340604	24309740	23482743	TTCATAGTAAATTAAAAATCAAATTAATTATTTTTAAGTTTGATTTTTA[A/G]AAGTTGTGCTATACTATGTTGTAGTTTCATTTCTTTTATGCTAGTCA	Bottom	G	G	G	A	G	G	G	G	A	G	G	A	G	G	A
210	NIAS_Os_ah02001685	K02sf160	2	24599458	24568594	23741597	ATATCTTTATAATAAGTCTATAACCCAAGTTGTTAGGAAAGAAGGTGATTCCCATTTTTG[A/G]TCCGGTCTAATGAAAGTTAAGGATACTTTCTTGAATATGAGTTTTTGGATTCATGAATAA	Top	T	T	T	C	T	T	T	T	C	T	T	C	T	T	C
211	NIAS_Os_ad02010730	test00136	2	24872160	24841296	24014299	TCTCATTACTGCACGTGCGTGCGTGCGTACGTTCGTGGGGGCGTGTGCGTGCACCAGCCC[A/G]GTTGGTTTGTTGGTTAGGTCCGGTATGTAGGCAGGCCCGGCCGTTGGGGGGACGGACGGT	Bottom	T	T	C	C	T	T	T	T	C	T	T	C	T	T	C
212	NIAS_Os_aa02001836	aa02001836	2	25147471	25116607	24289610	TCCATACATATTCAGTTGTTACTGCAGTTATGTACGTAGTGAGGTGCTTACAGGATTGTT[A/G]GCGTTGTAGTGATGGAGAGCGCGGTTGACATGGTCGACGATCAAGGAGAGTTCAGCTTGC	Top	A	G	A	A	G	A	A	A	A	G	A	A	A	A	A
213	NIAS_Os_ah02001747	K02sf204	2	25550371	25519507	24692510	ACCGGAGGAGCTGAGCTAGTAGTACATACATGCAGCATCATCGATCGAACGAAATGCATA[A/T]AAGCGTTTTTCAAGGTTGATCTGATGCTGCAGGTTTCGTGATTGTATAATA	Bottom	T	T	T	T	T	A	A	T	T	T	T	T	A	T	T
214	NIAS_Os_ac02000703	Rik1876	2	25726533	25695669	24839672	GCTTGCACCTGAGTACTATGGGTTGGTGAAGAAGAAAGAGCTTTGCATGCATGGGGGATC[A/G]TGATAACTGAAACAAGACGACACATCTGCTATATACATACTCTGAACATCATGAGATTCA	Top	A	A	A	A	A	G	G	A	A	G	A	A	G	A	A
215	NIAS_Os_ad02011494	test00139	2	26299433	26268569	25412572	GTGCCCTTAGCCGTAATCCGTCTCGATCTCCGACTCCAACTGCATATCGGACAGCATATC[C/G]CCTGCAGTGCGAATAGGACTCGTATACCGTTTGCCGCGCTATTTATTAATGGATCACTGT	Bottom	C	C	C	G	C	C	C	G	G	C	C	G	C	C	G
216	NIAS_Os_ad02011833	ad02011833	2	26777260	26746396	25890399	GCTTTTACATGCCCGGGAATTGATCGTGTATTTGATAGCTGAGAATGCTGAGATCGAGAT[A/G]GCAAGGTAGAACTTGTGTTTCGAACTGAATGAAGTTCGCCTGAGCACAACTTTGCTGCGG	Bottom	T	T	T	C	C	T	T	C	C	T	T	C	T	T	C
217	NIAS_Os_aa02003037	aa02003037	2	27008232	26977368	26121371	CGTTCCAGTATATAAGAAGTTTTAGTGTTGGACATGATTATTGAGAAAGTAGGTAAAAAT[A/G]AGTGGTGGAGAGTTGTGATTGGATGAGTAGTGGAGGTAGGTGAGAAAAGTGAATGGTGGA	Bottom	C	T	T	T	C	T	T	T	C	T	T	C	T	T	C
218	P0285	P0285	2	27374604	27343740	26487743	CTGCAACCGCGGACTCTAAACCGAAGCGA[A/G]CGAGGAAAAAAAGAGGGGGCGTTTGGGCCTGA	Bottom	T	T	T	C	T	T	T	T	C	T	T	C	T	T	C
219	NIAS_Os_ad02012428	ad02012428	2	27734917	27704053	26848056	TCAATAGCGATGGTGTGTGGGAGGGAGGGGCGTAGGCGTGTCTAAGGTATGTGAGGATGA[A/G]CAGCAGTGACGCGGGAGAGGAGAGAGCCAGGATGTCATGTCATCGGTGGTTTGAAAGGTG	Bottom	C	C	C	T	C	C	C	C	T	C	C	T	C	C	T
220	P0818_2	P0818_2	2	28096645	28065781	27209784	CTCTACCTGTGTCACTGCATAAGCTGTTATCACCTTGTCTTTATCCCCAGAATATATGTG[A/C]ACATCTAGCAGTCCACTTCAATGAATTATTTTATGCATGCTTATCCATTTT	Bottom	T	T	T	G	T	T	T	T	G	T	T	G	T	T	G
221	NIAS_Os_ah02001950	K02sf033	2	28501701	28470837	27614840	CCCTGGAAACTGTTCTTCTTCCTGCTTCTCTTCTTCTTTCTTTCTTTTCCTCTCACACTG[A/C]CATGCCACAGCAGACCAACGGCTCCATCTGGCAAGGGCAGCACGATGGCATCCAGGTACA	Bottom	T	T	T	G	T	T	T	T	G	T	T	G	T	T	G
222	NIAS_Os_aa02003208	aa02003208	2	28746716	28715852	27859855	GCTTAAACAAGTTATAAAAAAATTTATAATATGAAACGAACAGGGTAGCTTCCCATGCAT[A/C]CGTGCTCAGGCTAAACTATGATACTCTAGAATTTATTTTTGAAAACTATTTATTTATGCT	Bottom	T	G	T	T	T	G	T	T	T	G	T	T	G	T	T
223	NIAS_Os_aa02003253	aa02003253	2	29068140	29037276	28181279	ACTGTACCAAAGTAGTTCTGCACTTCACTTATGCAGTATGCTGTGTGGGGTCTAGTTACG[A/G]CGAAACGTGCGACTCGCACGTAACTAAAGAAATTTGCATTTGAAAGCAAGGGGGTCATTA	Top	G	G	G	A	A	G	G	A	A	A	G	A	G	A	A
224	P0259_2	P0259_2	2	29361239	29330375	28474378	TTTTACTATCTTAATTTGAAGACTTGCATGTAGGGCACCGTTTTGTTGTGTGATATC[A/G]TGCAGCCCTAATTTTTTGGACTGCAGGAGTTCAATTGTTAGCTTAGACTATAA	Top	G	G	G	A	G	G	G	G	A	G	G	A	G	G	A
225	NIAS_Os_ad02013717	test00144	2	29645696	29614832	28758835	GAATAAACAAAAAACTTGACAATCTGTTTCGCCAAAAAGATTACTATAATTCAGTATGTG[A/C]AATCAGTTGAGTACTTGAGTTCATCAGAAACCAGTGTGTATTTAGTTCAAAATGTATATC	Bottom	T	T	T	G	T	T	T	T	G	T	T	G	T	T	G
226	NIAS_Os_aa02003334	aa02003334	2	29958519	29927655	29071658	CTTCAGTGCATTCTAATCATAATTCTACTTATGTGCAGTCGTGGTTACGAGTGTCGCAGC[A/G]CCTCCATACACTGAACCAGGTTCTTGTGGGTGCTATAGTAGGATCAGCCTTTGGTGCTAT	Top	A	A	A	G	G	A	A	G	G	G	A	G	A	G	G
227	P0261_2	P0261_2	2	30371220	30340356	29484359	CCGACAGCAAATCAGCTTCATAAAAGCCATATTGATAGTGTTTCCTCTAATTCC[A/C]CTCCCAATGTCATAATAGTAGTGTAGCGCTCCAAATCTTATATACA	Bottom	T	T	T	G	T	T	T	T	G	T	T	G	T	T	G
228	NIAS_Os_ab02000712	Ei1161	2	30622787	30591923	29735926	TGGTGGGGCGACCTGCGAGCGGCGGCGGCACCCGGGCTGAGCTCCACCGTGACGAAGACG[A/G]AGGAGACCACAGCGGCGGCGGCGGGAGGCACACGCGGCGGGGTACAACGAGCTCGGCCCG	Bottom	T	T	C	T	T	T	T	T	C	C	T	C	T	C	C
229	NIAS_Os_ad02014551	Nag08KK05573	2	30993628	30962764	30106767	GTATGATATACTATATGTTCAGTCATATCCCAGCTTGA[C/G]TGGGTCAGTCAGAGACCTTACGCCAAATTCCTACTGTAACTGAAACAAACAAGAACCCAG	Top	G	G	G	C	G	G	G	G	C	G	G	C	G	G	C
230	NIAS_Os_ae02004908	AE02004908	2	31357897	31327033	30471036	TCTCAGAATCTTGAGCTTCCCCGAAACAACCCCTAACACTTAGGGTCAGGGTTTACATTA[A/C]CTGTTGACCACTAAATTTCGAGCTCCATCGGTATCACGGTTTTCGATAAATTTCGACCAA	Bottom	T	T	G	G	G	T	T	G	G	G	T	G	T	T	G
231	NIAS_Os_ad02014960	K02sf080	2	31705891	31675027	30819030	ACTAGTTTTCAAACAGAAAATCCATGTTCAAATTATAGCAGACCCCATAGAGATCTATG[A/T]GTTGTACCCGGTGCACAGGCCAAGGAAAATAACGGGACACCTTACGAAATCAAGACAAAC	Top	T	T	T	A	T	T	T	T	A	T	T	A	T	T	A
232	NIAS_Os_ad02015121	test00149	2	32038563	32007699	31151702	CTTCCCACTGTGTGCTTTCGGATCCTCCCGACCAAAAGAGCACCTGAGTTGATAAATTAC[A/C]AGGTGATCTTGTACTCTACCTTAGAGATATGCACCTTTTAAGCAAACATATTTGTACTAG	Top	A	A	A	C	A	C	A	A	C	A	A	C	C	A	C
233	NIAS_Os_ac02000848	Rik1973	2	32309977	32279113	31423116	AGAAAAGCAGCGAACCACATATTTGTAGCCAGCTACAGTACTGATTCTAAGGCACAATGT[A/G]TATATTCATTGTATATGATAGGTACGATCATATATTAATAGTGTAGCATATATTTATAGA	Bottom	T	T	T	C	C	C	C	C	C	T	C	C	C	C	C
234	NIAS_Os_ad02015579	Nag08KK05746	2	32788773	32757909	31901912	TTACTCGCATCACAACACTGCAATCTTTCTGCCGCCGTTGAGCAGCTAGTGTGTTACTGC[A/C]CGGTACAACTCGCATCAGGAATGAATTTTTGCTGCAGAACCTGGAGATTAGACCGTTCGA	Top	G	G	G	T	G	T	G	G	T	G	G	T	T	G	T
235	NIAS_Os_ad02015712	K02sf039	2	32997314	32966450	32110453	CACCTACTTTTGGATCGGGTGTTTGGGCGTTTTGGCTTCTTTTTTAGGCTAGACTACACT[A/T]GAAATTCCGCTCCTACAGATCGTACAGGCTCTCTAGCCCGACAAGGGAATTAAGCCGTGA	Top	T	T	T	A	T	A	T	T	A	T	T	A	A	T	A
236	NIAS_Os_ad02015996	test00152	2	33472304	33441440	32585443	AGGCCTTCACCAACCAAGAAGTTAACTGGGCGAGTGGGCGTAGTTCATTCAATCATCTCT[A/G]TTTAAAGCCACGTTGCCTTGAATGGCAGGACTCTGCGACATGCCAATATGATGGACTGAA	Top	A	A	A	G	A	G	A	A	G	A	A	G	G	A	G
237	NIAS_Fcore0237	Ei1200	2	33724313	33693449	32837452	ATTTTGGTGTGAACAACACAAGCTGTACATTGTTTACTCAACTGGAAACCGGCCATCGAG[C/G]GTGGACGAAAGCAAAGAGTGGGTTAAATCCAGTAGCCAACCAAGCCGAGCCGCATCAAGT	Top	G	G	C	G	G	G	G	G	G	G	C	G	G	C	G
238	NIAS_Os_ah02002404	Nag08KK05877	2	34031114	34000250	33144253	TAGGTTAAAACATGTGGCTAACCATTAACAAAACCCCCAGTTGCTGCAGGCTTTCATCTC[A/G]ATCGCTTGATCAGAGTCATACAATCGTTTACGGTCGCCGTCCAAGGGCCGGGCCGACGGG	Bottom	C	C	C	T	C	T	C	C	T	C	C	T	T	C	T
239	NIAS_Os_ad02016551	test00154	2	34429145	34398281	33542284	AGACCATTTTTTTAATAGAACCATGCATCAAGAGATTGATACAGCAAAATAAATCTTCAT[A/G]TCAGTCGTTGGGTTAAAACATCGCATTCATCTGCAGCCTGTAATTCAGCGACAAAAGGAA	Bottom	C	C	C	T	C	T	C	C	T	C	C	T	T	C	T
240	NIAS_Os_aa02003883	aa02003883	2	34665691	34634827	33778830	CACCGTTAAAATTGTCAATTAAGAGAACGGGGTATAGGAAAAACAGAGAAATAGAAAAAA[A/T]ACGTAAAAACACATAAATGATTATTTGATTGGACCGCAGGAAAAAAAAAGAAAGATAAAG	Top	A	A	A	T	A	T	A	A	T	A	A	T	T	A	T
241	NIAS_Os_ae02005034	AE02005034	2	35062486	35031622	34175625	ATGGGTGTCAACATAAAATTGCCAGAGATTTATACATAGATCATGGTAATTAAGGTTGGC[A/C]ATTCTCAATAGACTGATGCTAATGTATCCAGTCTTGCACTTTGGTCAGTGACATTCACAT	Top	A	C	A	C	C	C	A	C	C	C	C	C	C	A	C
242	NIAS_Os_ad02016985	ad02016985	2	35371461	35340597	34484600	GCTACACCTGCGAATGCCGACCGGGGACTAGTGGAAATGCAACCCAGGAGAATGGATGCC[A/T]CCCAACGGACAAGTTCACGTTAGCTCTGAAAGTCGTTACAGGTATTCAATCGGCCGGTTA	Bottom	A	A	A	T	A	T	A	A	T	A	A	T	T	A	T
243	NIAS_Os_ah02002540	Nag08KK06013	2	35508829	35477965	34621968	TAGGGAGTGAATTACGACGCATGACACAGCAGGTGGATCAAACAACAAACACTGGCAGTC[A/C]AAGAAACCAGTGCAAAATAATTGCTCATACAATCAGCAAACAGTCA	Bottom	A	C	A	C	C	C	A	C	C	A	A	C	C	A	C
244	NIAS_Os_aa02003989	aa02003989	2	35683641	35652777	34796780	GATAGTTATTTGTTTCAAATCAAACGGACTTAATTTGTGCGCGCAATTACTACTCCTTCC[A/G]TCTTAAAATATACCCCTTTGTTTCATATTATAAAACGATTTGATTTTTTTTCTAATCAAA	Top	A	G	G	G	G	G	G	G	G	A	A	G	G	A	G
245	NIAS_Os_ae02005167	AE02005167	2	35986072	35955208	35099211	CCGAGTAAGCGGCACGGAGGTGGAGCAGCGGCGGCCGCAGAGGAGGTAGCCGCCATGGCA[A/G]AGGCACTCACTGACGTCGCTGAGCTCATCGCGAGAACTCCTCAGTGGTGGAGTGGAGTGA	Top	A	G	A	G	G	G	A	A	G	A	A	G	G	A	G
246	NIAS_Os_ae02005481	AE02005481	2	36325241	36294377	35438380	ATCAGATTAAGTCAGTTTCTTTCTAATGTAACCTCCATAAGAGACCTGCATCTCAACCTC[A/G]AAAGTGAAAGGGTAATTAATTTAAGCAAGTCTCTCTCTCTATCATGTTATGAACATCTCA	Bottom	T	C	T	C	C	T	T	C	C	T	T	C	C	T	C
247	NIAS_Os_aa02004112	aa02004112	2	36572369	36541505	35685508	AGAAAAAACCACATTCATCCAAGCCCCTCCACGCTTCTCAGATGGTCTTGAATATGGATC[A/G]AAGTAGAAATAAGCAACAGGGCTATTCGAAGAATCTTTGACACAGTAAAATTTGACATCA	Top	G	G	A	G	G	A	G	G	G	A	G	G	G	A	G
248	NIAS_Os_ad02017850	ad02017850	2	36819684	36788820	35932823	CGCTGAAGGAGGAAGCGGCAGCGTCGGCTGTGGCCGTTCTTGGAGCGGAGGAATGGAGCT[A/G]CGCAAGATCCAGCCGCTGTTGATTGAAGCAAGCAATGATCTGGAAGAATGGTCTGCAGTT	Bottom	T	T	T	C	T	T	T	T	C	T	T	C	C	T	C
249	NIAS_Os_aa03000001	aa03000001	3	176355	197008	198008	GGAGTCATCCTACCCGGTTTTCTGGTTAAGGGGTATGAATTAGATTCGGCGTACTTTTAA[A/G]GGAGTCAATGTGGACTTTTTCCTAAAGTAAAGTGGTACTGGGCTGGTCCTCTTCTTTTCC	Top	G	G	G	G	G	A	G	G	G	A	G	G	A	G	G
250	NIAS_Os_ac03000001	Rik2046	3	325999	346652	347652	TCATTCTGAGAAAGATAATGGACCTTGGCCGTCAGTGAAGTGTTTTTTCCTTTTTTTTTT[A/T]AAAAAAAAGAAATTAAAGCCTGGCCTCTACATTGCGAGGGGTTATTTCTGGTTCATCATG	Bottom	A	A	T	T	A	T	A	T	T	T	A	T	T	T	T
251	NIAS_Os_aa03000009	aa03000009	3	622490	643143	644143	TCTGTTGTTTCATATGATGGCACTCTGTGCTGGGCGCTAGCACTGATGAAAAACAACGAC[A/G]AAATAAATGATACCAGGAACCTGTGCATTTCCTCTTTGTGTTTTTCTGCTGCTTTCGTTA	Bottom	T	T	C	C	T	C	T	C	C	C	T	C	C	C	C
252	NIAS_Os_ae03000267	AE03000267	3	1805512	1826165	1827167	GTATATAGGACTACTACCCCGTGCCCGGAGTTCATGCCTTTTGCCATGTGCAGCTCGCTG[A/C]CCGAGTCCCGACCCGACAAGCACGACGTGTCACCGCGCTGACGAGCTACGAGGCCTCAGG	Top	A	C	C	C	A	C	C	C	C	A	C	C	C	A	C
253	NIAS_Os_ae03000302	AE03000302	3	3183518	3204180	3205182	GAACCAGCCATACTATTATCATAATTATGAGCTGCCATGTATGGTGTATCAGTGCGCACT[A/C]CAACATTAAGATTAGTATTTTTTGCAGATGGCCGTGGCACCTGAGATGATGATGCAGCAT	Bottom	T	T	T	T	T	T	T	G	G	T	T	G	T	T	T
254	NIAS_Os_ad03001811	test00167	3	3347078	3367740	3368742	TCAATATAGGAGTCGTCGGTGGATCGGTCGATCTCCCGTCTCTCCACGCAACGTACGCAA[A/G]CGCATGCGTATACGCGCCGCGCGCGGCAGAACGGGTGTGCGTGCGTGCGTACGTCGCGCC	Top	A	G	A	G	A	A	A	G	G	A	A	G	G	A	G
255	NIAS_Os_aa03000493	aa03000493	3	3884127	3904789	3905791	TTCTTTAAACATGACATAAGTATTTTCATATTTGCACAGAAATTTTGAATAAAACGAATG[A/G]TCAAACGTTGATCAAAAAGTTAATGGCATCATACATTAAAATATGGAGGGAGTACTTGAT	Top	A	G	A	G	G	A	A	G	G	A	A	G	G	A	G
256	NIAS_Os_ah03000444	Nag08KK06526	3	4244997	4265659	4266661	ATAGGCTGAAAAGAACAGAGAGAGTACAGCATATCCATGCACATTTTTTCTTTATAGACA[A/G]TGCTGGTGTTTGCACATGTTCTGTAGGAGTAGTTATTACTGCTACAAAGTCAGTGATCAG	Top	A	A	A	G	A	A	A	G	G	A	A	G	A	G	A
257	NIAS_Os_ae03000700	AE03000700	3	4358569	4379231	4380233	TATCCAAGAATTAATTAACCACAAGTTCCTCAGCTCGATCATGATCACTAATCACCAAAT[A/T]AAGTTTCTATTTGAAGTGTGGATTAAGGCGGAGTTCTTGATTTGTTGTGTAAAATGTCTT	Top	A	A	A	T	A	A	A	T	T	A	A	T	A	T	A
258	P0984_3	P0984_3	3	4749195	4769857	4770859	ACACATGGAATTTATTGGCTGTGTCCTATCCCATACAATTTTCTCA[A/G]TCTGCATACAATTTTCTCAATCTGGAGCAAAACATTTCTGAAACTGT	Bottom	C	C	C	T	C	C	C	C	T	C	C	T	C	C	C
259	P0112_3	P0112_3	3	5018530	5039192	4991194	TGACATTTGCAAGTAGAGAAAAGAAGAGTTGGAAATAAACT[A/G]AGCAAATACTGTTCAGTTTCTGCTCTGACTCACTTTATTTTATTACGAGATGTTCATGAA	Top	G	G	G	A	G	G	G	G	A	G	G	A	G	G	G
260	NIAS_Os_ad03002923	test00171	3	5260121	5280783	5232785	TAGCTAGCTAGGTGCACGCACGCGGCGTGGCACCGGCCGTAAATGACTCCACATGCGCGT[A/G]CGGATCCATGCATGCATTGCAATGCAAAATGTGCGTGTGGCGCCACCAAGCGCGCTGCTC	Top	A	A	A	G	A	A	A	A	G	A	A	G	A	A	A
261	NIAS_Os_ah03000531	Nag08KK06613	3	5541255	5561917	5513919	AAAAAAAAGTCTGGCAGAAATCATTCAGACGGAAAGGGAAACAGCCTTGAGCCTGAATAC[A/G]CTAAAGGTTCTGATGACAGCCAATCTTCTAATGAGACCCAACGCATCAAGGAAATATTTA	Top	G	A	G	A	A	G	G	A	A	G	G	A	G	A	A
262	P0986_0	P0986_0	3	5792767	5813429	5765431	ATGTAGAAATAAAATCTTTTACAATGAATGATGGCCGGCTGCTGC[A/C]CTCAGTGGTATCTACATCCTACATTTACATCCACGAAGGATCATATCATTCTTGACAGAA	Top	A	A	A	C	A	A	A	A	C	A	A	C	A	C	C
263	NIAS_Os_ah03000585	K03sf007	3	6180278	6200940	6152942	TGGAGTTTTGTGAGTGAGCCAGGATCATGTCGAGGAAATGTTCATGAGAGGTAAGCGAGT[A/G]CAGTGGGCAAGTACCATGGATCTGTTGGTCTTGCAAGAGTTGATCCACCATTGGTGTCCA	Top	T	T	T	C	T	T	T	T	C	T	T	C	T	C	C
264	P1669_1	P1669_1	3	6524036	6544698	6496700	TCTATGATCACCATCCAAAGTTAGTATACTGTGTACAGTTCAATTAGTGGCAGTGCAACT[A/G]TTTTTACAAAGATATGCCTGTTGATGATGTTGGGCTCATGTGGCTAGGCG	Bottom	A	A	A	G	A	A	A	A	G	A	A	G	A	A	G
265	NIAS_Os_ac03000079	ac03000079	3	6738586	6759248	6711250	CGGGTGTACTTGCTTCTATCTTTTTCGTGAACGCGTAAAAAATGTGCATGTCAATATATC[A/G]TCGCGAGGATGGCCCGTGACGAGTATGTGGCTGTGCGGTTGTGCCGTGAGCCTGACTCGC	Top	G	G	A	A	A	A	G	A	A	A	G	A	A	A	A
266	NIAS_Os_ah03000680	Nag08KK06762	3	7067059	7065732	7017734	TATAATTTATTGTCCCGTTGGGTTTTGTTTTTATAATTTCTATAAGTTCCGTCAAATGTT[A/G]TCATTATACTCTTCTACAGCCGTCCACTGTCTCTTCTCTTTATTGTCATTG	Bottom	A	A	A	G	A	A	A	A	G	A	A	G	A	A	G
267	NIAS_Os_ah03000688	Nag08KK06770	3	7180187	7178860	7130862	AGCACCAACTTAATCAAATCAAATGATCAAGTGCTGTAAATGCATGCATCCATGTATATG[A/C]ATGCGTCTCGGTGTTAATTAGGCAGCGTCTATTTGCAACGTGTGGCACGATTAGTTGATT	Top	C	C	C	A	C	A	C	C	A	C	C	A	A	C	A
268	NIAS_Os_ah03000714	Nag08KK06796	3	7526867	7525540	7477542	CCACAACATTTTTTTTCAGTCTGTGATATAGCTGTCATCTTCTGCATATTTCTCCTCTTG[A/C]CCATGCTTTTCTCATTTATTTTTGTTGTCCTGAAATGGAGAGGAAAAAATAACTCACTTG	Bottom	A	A	A	C	A	C	A	A	C	A	A	C	C	A	C
269	NIAS_Os_ac03000086	ac03000086	3	7846649	7845322	7797324	ACGTGAAGGGCCGATTTATTAGGGCTAGGGTATGATACCGCCGCCTGCAATGTATAGAGC[A/G]TGTGCTACAGTGAAAAGATTCTCTTAGTACCCTTGTTAATTCACACATTGCAGGTGCTCT	Top	G	G	G	A	A	A	G	A	A	A	G	A	A	A	A
270	NIAS_Os_ah03000736	ah03000736	3	7954401	7951736	7903738	AGCCCACTAGTTGCTGACTTTTACCCTATTATCGTCTCTGAAAATATGATAAGACCGGGC[A/G]GTAACGATGTTTTAATTTAGAGAATGCAATGCA	Bottom	G	G	G	A	A	A	G	A	A	G	G	A	A	G	A
271	NIAS_Os_ab03000111	ab03000111	3	8251245	8248580	8200582	TACGTGCACCTCAGGATCGGGCCGTACGTCTGCGCCGAGTGGAACTACGGGTTCGCATTC[A/G]CATCTCTCTCATGCTCTCGCACTGGCTATCGCTGGGCGAATTGATCGATAGATTGGTAAG	Bottom	T	T	T	C	T	C	T	C	C	T	T	C	C	C	C
272	NIAS_Os_ae03001212	AE03001212	3	8588453	8585788	8537790	TAATAGAAGTAAATCTCAAACTCTATACTAATTTTTTTTGTTGTGTGTCCACGGACAGAG[A/G]CCAGAGATGTAGGGGATGTTTGGTTGCTTACTAACTTTGCCAAACCACATATTAGGTAAG	Bottom	T	T	T	C	T	C	T	C	C	T	T	C	C	T	C
273	NIAS_Os_ah03000781	ah03000781	3	8751498	8748833	8700835	CTGCAGGAGAAATAACATCCCAAACGATAAGTAAAATGATCCTATCACAGACTAAGCAAG[A/C]TGCAATTTAAGTGATTTGACAATGACAGGTCAACTTGGGTCACTAGAAATAGAGGCAACA	Top	T	T	T	G	T	G	T	T	G	T	T	G	G	T	G
274	NIAS_Os_ah03000820	K03sf011	3	9198417	9195752	9147754	ATATGAATGTGCGAATATAATACTGTTGCAGATTGCCAGTAACTCAACTCTGA[A/G]TGTGCAAATATAACTCTGAACACCTGCAGCGACAGGGTGGCCATGG	Top	C	C	C	C	C	T	C	C	T	T	C	T	T	C	T
275	P1005_0	P1005_0	3	9337989	9335324	9287326	GTGAGCTAGATGCTGAAGAAAAAGATAAATCAGTAACTGCATGATGCACAACAGAGCAGA[A/C]TCTTGACAATAGAAATATGTACTTGATGTGGCACAGTACAAAAGAAACAGAACTACAGAA	Bottom	G	G	G	G	G	T	G	G	T	G	G	T	T	G	T
276	NIAS_Os_ae03001447	Nag08KK06984	3	9972416	9969751	9921753	CACAATCATTGTGTGGCAATAAGATGAATTAGTTAGGTTAAGGGAAGCTTTTCATATGGC[A/C]GCATTGAACATTCTGTGCCTACTCAAGTCTAAAGCCGTAAACTTACTCTTACCATGCTGG	Top	C	C	C	A	C	A	C	C	A	C	C	A	A	C	A
277	P0120_0	P0120_0	3	10142520	10139855	10091857	TGAAAATGGTGTTATGTAGTATGTTTAGTGATCTA[A/T]TGACTATATTAACACTAATCCGTTTTTAACACTTTTCTTTTGCTT	Bottom	A	A	A	A	A	T	A	T	T	A	A	T	T	A	T
278	NIAS_Os_ah03000971	Nag08KK07053	3	10510347	10507682	10459684	CAGATGTGTGTATTTGTTACCGGTTGTGACTTTGTGAGTACATGATCACTTTGTAATGTT[A/G]TCCAACTAGTGGTGACTGCACTTCAATTAGACAGCCGTAATAATATAACAGCCCATGGGC	Top	G	G	G	A	G	A	G	G	A	G	G	A	A	G	A
279	NIAS_Os_ad03005823	AE03002180	3	10662645	10659980	10611982	CACTGGATACAAGGACAATGAAACAATCCAGGTTTCTGTGTGATCCTTTCGGCGAGGCAA[C/G]TGCAGTCATTTTCCAGGGCGAGGGATTGAAAGATCGGAAACCCGGAATGACCTCTCAAGG	Bottom	G	G	G	C	G	C	G	C	C	G	G	C	C	G	C
280	NIAS_Os_ad03005985	test00769	3	10901906	10899241	10851243	TCAAGCTCATCAAGAAGCGGCTCAAGGTACAATCTTTGTGAGGTACTTTGTACTTCTCAT[A/G]TTCCCCAAGCGAAATTGGTGATGTTCCTGGCGTTGTTGGGCCCGTGGTATGCATCTGAGT	Top	A	A	A	G	A	G	A	A	G	A	A	G	G	A	G
281	NIAS_Os_aa03000667	aa03000667	3	11264731	11262066	11214068	AGGAGTTGTATTGGTTTGTCCTAGAAATTTGTGCGCCTCTTCAGATGCTTTCAAATTGTC[A/G]AAAGTGTCTTTTGGATGCTTGTTTTGTGATTTTGCATTGCCCTTAATGCTTTGTTAGGTA	Top	G	G	A	G	G	G	A	G	G	A	A	G	G	A	G
282	NIAS_Os_ah03001043	Nag08KK07125	3	11532917	11530252	11482254	CTAATTATTGTGTTGGGAATGGACTAAGTACTCCGTCATGTGAACCTGACCAATTGGC[A/G]GTTGCCAAAAACAATAATGCTTCAGGTAATTAAGCTTCCAGGTTCCAATGATCCAAAGCG	Bottom	T	T	T	C	T	C	T	T	C	T	T	C	C	T	C
283	NIAS_Os_aa03002774	aa03002774	3	11877816	11875151	11827153	TTAATAGGCGTTGGGACTTGAGATCACAATTGTGCAAGGAAAATAAAATGTTCTTGCACA[C/G]GAGCAAGAAAATGGACTCGGTAGTACCATTGGCAATGAATATATTGTATGTATTTACCAG	Top	C	C	C	G	C	G	C	C	G	C	C	G	G	G	G
284	NIAS_Os_ac03000272	Rik2292	3	12084969	12082304	12034306	AGGCACGGGCCAAAATATGTGGTACCGCAAGGACCAGCACGAGAGGAGAGGAGGCAGCAC[A/C]AGATCACGGTGCAATAGAATATCCCCTACCTTCACGGCTCAGGCGCCGAGCAATCCTCTC	Bottom	T	T	T	T	T	T	T	G	G	T	T	T	T	T	G
285	NIAS_Os_ah03001150	K03sf146	3	13315819	13311818	13263820	GCGCAGACACGCAGTTGCGCAGCTAATCGATAGGTGAGGGGAGAGAGAGAGTTCAGTGTT[C/G]TAGAGGTAGAAGATGCACAGAACCCGTTGGATCTAGAACCAACGGCCCAAATTTTGGCTG	Bottom	C	C	C	G	C	G	C	C	G	C	C	G	G	C	G
286	NIAS_Os_ad03007152	AD03007152	3	13380868	13376867	13328869	AATTTAAATTGAAGTCTGAACAACCGCCCGCAACGGGCCTCAAGATTTTTCGGCGGCAAT[A/C]TCTCTCCTTGGAATGCGAACCGCTAGGTAGTGCGCCTATTTAAAGGGGTTTTGGGATCCA	Top	A	A	A	C	A	C	A	C	C	C	A	C	C	A	C
287	NIAS_Os_ad03007241	test00188	3	14331862	14327861	13780864	ATTTTATCTCAGAGAACATGAACAATATACACAACCTGCAACTTTCCCTCGGCCTTCCTC[A/C]GCGCCAGCACTTCCTGCACTATTTACTGGCCATGATTCAAACTTAGACTTGAATGTATGA	Bottom	G	G	G	T	G	T	G	G	T	G	G	T	T	G	T
288	NIAS_Os_ah03001157	K03sf017	3	14449992	14445991	13898994	TTTTCTTGCGAGGAAAAGAAAATCTATTTCACTTCGTTGCA[A/C]CGATAATGTTTTTTTTTGCGCGTGGACGTCCC	Top	A	A	A	C	A	C	A	A	C	A	A	C	C	A	C
289	NIAS_Os_ad03007501	test00189	3	14817138	14813137	14266140	TTGGTGCGAGGAATGTTTACACGACGCACGCTCCCTCCCGCGCGATCACAGCACGCCGTC[A/G]GTCGTCTTGCGAGTGACTCTACTCTGATCCAGCCATCGCCATGATACGGTATTGGTCACC	Top	A	A	A	G	A	A	A	A	G	A	A	G	G	A	G
290	NIAS_Os_ae03003688	Nag08KK07273	3	15019497	15015496	14468500	CCAGCATAGTCAACGTGCTACCCCATATCTCTGTCAAGGGTCAGTGAACCTGCACTGTCC[A/C]TATTGGTGCAATGTATATAATTAACAACAGCCTTAACTACTTCAAATTTAGGTGCTGTTC	Top	A	A	A	C	A	A	A	C	C	C	A	C	C	A	C
291	NIAS_Os_ah03001245	ah03001245	3	15492541	15488580	14941585	CTGTCTGATTTTGTGCTTGCTGGAGAACAATTTTGCAACAAGGACTTGTCTACTCTTAGG[A/C]AAATGTATCCTAATCGGTCAGATGATGATTTTTCACGTTATTGCTTCTCATCCGCATATA	Bottom	A	A	A	A	A	A	A	C	C	A	A	A	C	A	C
292	NIAS_Os_ah03001264	Nag08KK07346	3	15658312	15654351	15107356	CCCACTAGGATTATATTCCTGATTGTTCAAATACATGCTGAAGTTTGGTTTGAAATAAAA[A/T]TTGATAAATCTAGATTACAGTACCCCAAAAGTGTCACTCAGCAAGTTTTATGGCATTAGT	Bottom	A	A	A	A	A	A	A	T	T	A	A	A	T	A	T
293	P0483	P0483	3	15766089	15762128	15215133	GCATCCCGAGTAGCCACAGCTTCCTCTACTGATGAAAACTG[A/C]AAGATGGGGGCCATGTAGGCAAAGTCAGTGGAACAACAACGCAAGCTCAAGCTCA	Top	C	C	C	C	C	C	C	A	A	C	C	C	A	C	A
294	NIAS_Os_ad03008138	test00192	3	16240661	16236700	15689705	TGCAGCCCCAGTAATGCTCTCTCAACCATGATTTGCCGCTTCCTCCCGACCAATTAACAC[A/G]CCCCTAAAAAAACAAAAGCACTACCTTCTCTTCAACACCCAAAAGATCATCTCTTGAACC	Bottom	T	T	T	T	T	T	T	C	C	T	T	T	C	T	C
295	NIAS_Os_ad03008312	Nag08KK07416	3	16491095	16487134	15940139	GCAGAGCTTCCAAAGATGCTGCAGCAAGCAGCTCAGGAAGCAGAAGACGCCAAGGTGGCA[C/G]CTCATTCTGCACAGGAAGAACTTCGAAAGGCGAAAGAAGAAGCCGAGCAAACCAAGGCCG	Bottom	G	G	G	G	G	G	G	G	C	G	G	G	C	G	C
296	NIAS_Os_ab03000375	ab03000375	3	16509147	16505186	15958191	ATTAACAGCTGTAATACTATCGAAACCTCCATCCTCAATTAAAGGCTTCGCAGGGGTTCC[A/G]GTGAGACGCTTCTCCCTGCCAAAATTTGCAGGTGGCTCATTATTTAAAGGCCCTTTATTA	Bottom	T	T	T	T	T	T	T	C	C	T	T	T	C	T	C
297	NIAS_Os_ac03000455	Rik2437	3	17095593	17091632	16459633	GACATGAGAGCATATCTTACTATGGACAAAAATCCATCTCCCTATCCCATAAAAGCTACT[C/G]CCTCCGTCCCTAATATAAGGGATTTTAACATTTTGCTTATACTGTTTGATTATTCGTCTT	Bottom	G	C	C	C	C	C	C	G	G	G	C	C	C	C	C
298	NIAS_Os_ad03008968	AD03008968	3	17728657	17724696	17092696	AAAAAAATCGCAACATCAACAAATGCGAGGAAAATCGGTCGCTTTGCTGCGCATACATAA[A/C]TGTGCCGAGACCCAAAAATATTATTAACACAGAATCCCAGTCTTAACTACTCCGGTAGCA	Bottom	T	T	T	T	T	T	T	G	T	G	T	T	G	T	G
299	NIAS_Os_ad03009264	ad03009264	3	18150546	18146584	17514584	AAATAGGAATAAAGAACAGGTTATTTTGATTGACATTTTGCTGGGCACGACAGGGATGGA[A/C]AAGCTGTGATAGCATCGAATCCAACTAGCATTAGTAAATCCTGAAGTCATGCTAGTCCAG	Bottom	G	G	G	G	G	G	G	G	G	T	G	G	T	G	T
300	NIAS_Os_ad03009571	ad03009571	3	18628536	18624574	17992574	GGGGTGTCTTGCTACCAGTTACTTTTGTCCATGTTTGTTTTCTGGCACTGAATGTGCAAC[A/G]GTGTTGTTTGACCAAATGTTATTTGTCTTAAGGCTCCCCAGAAGCACCAAAAGTATGTTG	Top	A	A	A	A	A	A	A	G	A	A	A	A	G	A	G
301	P1473	P1473	3	19093290	19089328	18457328	CTTCGTTTGTTTCAATGATAAAGAAGATATACTCTCATTTTTCAAGCACACGCTTACT[A/G]AACGGCTAAACAGCATGTGCATTTTTAAAAATAAGTTATAACAA	Bottom	T	T	T	T	T	T	T	C	T	T	T	T	C	T	C
302	NIAS_Os_ah03001486	ah03001486	3	19212654	19208692	18576692	CTGTGACCGTGTATCTGTCCTTACAATTAATACTAGTAACTTGGAA[A/G]TTTCGTCCTGCAGGATCCACTCAAATTCGTGCTAGCAGCTGGGATTGGAACTCTGCTCCT	Top	T	T	T	T	T	T	T	C	T	T	T	T	C	T	C
303	NIAS_Os_ae03004481	AE03004481	3	19641792	19637830	19005852	TTAATAAGTAAATTGGTAATCTAAATAGTTCCGAAAATTTGTTATTTTTCTTGTCGTTAT[A/G]GCTTCGATTACGCCTTTTGCCGGTTCGCACAGTTGCGCTGGTTCGTAATCTTGAATCGCC	Top	A	A	A	A	A	A	A	G	A	G	A	A	G	A	G
304	NIAS_Os_ad03010383	ad03010383	3	20061502	20057540	19425562	TTATGAGATACGCACCAAACTCCCCCACACTTGGGTTTTGCATTAGGGGACACCAAAAAT[C/G]AAGTGTGTGGTGTTCGAGTCTCCTTCAGAATTTGTTCCATCAGCAAAGCACTGAGGTTCT	Bottom	C	C	C	C	C	C	C	G	C	C	C	C	G	C	G
305	NIAS_Os_ad03010432	AD03010432	3	20097699	20093737	19461759	GAAATTCCATTCGCTTTTGTGCCATTATCCCGATTGGAATGTGTGCTTTATGGAACTGCT[A/C]AACAAATTCCGCCATGTAATGGTATTCATAGTTGCTCCTCCAAGTAGATGCACTATCAGT	Bottom	T	T	T	T	T	T	T	G	T	T	T	T	G	T	G
306	NIAS_Os_ah03001518	Nag08KK07600	3	20549563	20600388	19789410	AAGGAAGGCACTTTAACCATACCAACTCAGGTGA[C/G]TGGGTTGGTTATGCACACACCTATGGTGCAAGAACCTTATTCCTTGAAGGCCTATTCCGT	Top	G	G	G	G	G	G	G	C	G	G	G	G	C	G	C
307	NIAS_Os_ah03001561	ah03001561	3	21011893	21062718	20251740	CATCTTGTTTTCTATATAGCTCTATTAAAGCATGTTATTATAAGGGAAAAGAAAAGGGAT[A/G]TTAACCGATATATTTTATTTTCGAGGGGAAAGGCAGGAGCTCTGCCAATTTCATTAAA	Bottom	C	C	C	C	C	C	C	T	C	C	C	C	T	C	T
308	NIAS_Os_ah03001586	K03sf023	3	21197850	21248675	20437697	ATTCTTCATTTTCTCCATCTCCTTTCGTTTGCTCCAGTCGTCAATGTGTAAAATTTGCCT[A/G]CAAAATCCAATCCATAGTGAAAATACAATAGATGACTA	Bottom	T	T	T	T	T	T	T	C	T	T	T	T	C	T	C
309	NIAS_Os_ae03004582	AE03004582	3	21470220	21521045	20710068	ATTACGGCAACCTAAATCGAGGGTTCGCCCAACATACTCTAAGTTACCAACCAACACAAC[A/C]TGTAATCAATCAAGGAAAAATCTCGAAGGGACCAGGAGCACCGATTGGGGGGGTGTCGAA	Bottom	T	T	T	T	T	T	T	G	T	T	T	T	G	T	G
310	NIAS_Os_aa03002208	aa03002208	3	22106542	22157367	21346390	AAGATGTATATCCTGTTCACGTGCTTGTCCATTCAAGCTTTCATTGTTGCTTTAGAATCA[A/G]CTTTTAGTGCAGGGGGACGTGTTATTGATCTATTTCGTACTAAACTTGAACTCGAAAATG	Top	G	A	A	A	A	A	G	G	A	G	A	A	G	A	G
311	NIAS_Os_ac03000537	ac03000537	3	22664880	22715705	21904729	TAATATATCAAATTATCCGAATGCAAACAATTCAAAAAATGGATCTGAAATAATATGTTA[A/T]TTTCAGGTGATGGAAATCATCCAATAGGAACACTCTAAAATCCTTTTGCCTGGTTAGGCT	Bottom	A	A	A	A	A	A	A	T	A	A	A	A	T	A	T
312	NIAS_Os_ad03012476	ad03012476	3	23404274	23455066	22644090	GTCCGGATCCAGGAGTCGCTCGTAGTGTTGAATCGGGCTCAGGTTGAGACACAAGCTGCC[A/G]TCGTCAAGCTGGATCTAGGCATGAACAACTGGAGGCCACAAGTGGAGGAGGCCGTGCAGG	Top	A	A	A	G	A	A	A	A	G	A	A	G	G	A	G
313	P1079	P1079	3	23691364	23742156	22931180	TCATATATTAGGGGAAAAATAACACGCAAAAAAATGAAACCTACTTGGTTGCATCATAAA[A/G]TCTTATCATTAACAGTTTAAAGTTTTCAGGCCAAGTATCTCGTTGAAAAGG	Bottom	T	T	T	C	T	T	T	T	C	T	T	C	C	T	C
314	NIAS_Os_ah03001806	ah03001806	3	23997985	24048764	23237788	GGCACCCCTGTCATGGTGGTTCTGATGTGAGATGTTGTGATGTTGTGAAGGGAT[A/G]TGGATTGGTTAATGATGCCAAAAATCTAAAATGCACCTAACCTATATGTAATATAACCCA	Bottom	A	A	A	G	A	A	A	A	G	A	A	G	G	A	G
315	NIAS_Os_ah03001828	Nag08KK07910	3	24249161	24299940	23488964	GATTGATATGCACCACTGTGCAGGGTAGCACAAACTTGGAAGCGATTCAAATTCTGAAGA[A/T]ACCTGGAGGATCCCTCAAGGACTCCTTTTT	Top	T	T	T	A	T	T	T	T	A	T	T	A	A	T	A
316	NIAS_Os_ac03000587	ac03000587	3	24512928	24563707	23752731	ATCTCACGACGTAAGCCCGTAATTAATATCGTATGACATGTACGAATAAACGCTATTTAA[A/G]TTTTAAAACGAAGCCTCTTTTGCAACGTGGATCGATATATGTTGCATTTGTCAATTAACA	Bottom	C	C	T	T	C	C	C	T	T	T	C	T	T	T	T
317	NIAS_Os_ad03013410	test00210	3	24816137	24866810	24055835	CAATCACAGAGTGCTTTTCTTTCACAGAGTGCTTTTCTTTCTCTAATCTCTGTTTCATGG[A/G]ACTTATGTTTTTGGCTACCTAGAATATTTGGAAGAAGAGAAATAACCTAATTTTCAATGG	Top	A	A	A	G	A	A	A	A	G	A	A	G	G	A	G
318	NIAS_Os_ad03013653	Nag08KK07960	3	25293748	25344421	24533446	TAGGAAGCAAATAAGGCATTGAAACAAAACAAAGGCTCAGTTTCACTCGCTACAAAAACA[A/G]AACCAAATAAAATAGGTGATGCTTCAGACATATATAAATAGACTATTTATTTTTTCGGGA	Top	C	C	C	T	C	C	C	C	T	C	C	T	T	C	T
319	NIAS_Os_ad03013774	Nag08KK07968	3	25463349	25514022	24703047	AGATCTCCTCCCTCATGCTGAAAACCTTCAAATTGTGAAGAGATGCATTGAGTCATTAGC[A/G]TCGAAGGCTACTACCGATCCAAACCTCTTTGGTTGGCCAATAAGGGAACATGGCATTATG	Bottom	T	T	T	C	T	T	T	T	C	T	T	C	C	T	C
320	NIAS_Os_ad03013905	test00212	3	25798251	25848924	25037948	GTAAGTAATTGACATTTATGTAGTTATGGTATGTTGGAGGAAGGCTCTGTGCTTACGTTT[A/C]TTTATTATGCCTTGTATTCAGGCTTGTGGTTTGGTTAAAAATCTTGCATTGATGGTGTAT	Top	A	A	A	C	A	A	A	A	C	A	A	C	C	A	C
321	NIAS_Os_ah03001916	Nag08KK07998	3	26136566	26187239	25376262	GAATACATACCAGCAATTTTTAAGTGCCAGAGAACTAAAGGAGCAATCGTGGAGATTTCA[A/C]AGAAAGTACAATACTTGGTTCCAACGGCATGTGGAGCCACAAGTTACCACTGATGAGTTG	Top	T	T	G	T	T	T	T	T	T	G	T	G	G	T	G
322	NIAS_Os_ac03000633	ac03000633	3	26482739	26533412	25722435	TTGTTCCACTCTTTGAAAAATATATACATTTTAAAAAATTGTATTCTATTGTATTTGCCT[A/C]AACCACTTATTTTAAGCTATTTGCAAAGTTTATTTTTAAATGATTAATTTATCCCTGTAA	Bottom	G	G	T	T	G	G	G	T	T	T	G	T	T	G	T
323	NIAS_Os_ab03000501	Ei1499	3	26802767	26853360	26042384	CCACTCCTTCTCCGCTTGGGCCTCGCGTGCGTGCGTCGTCGGTGTCATCGACACAACGGA[A/G]CTCAGCAAGCCGCCTCCTCCCCCCCCCCGGCCCCCCCTCTGCCGTCAGTGGCCTCCTGAG	Top	A	A	G	G	A	G	G	G	G	G	A	G	G	G	G
324	NIAS_Os_ad03014175	ad03014175	3	27084815	27135408	26324432	ACTCTCCTCTTTGTCTTCTGGTATCTGCTCTATGCTCGATGGCGAGTTTGACACAGATCT[A/G]GCGACGACGACCTCCCACACTCCTCTTCCCACAACCGCATCTCCCATGTCCCCCACATGG	Top	A	A	G	A	A	G	A	G	G	G	A	A	G	A	G
325	NIAS_Os_aa03002367	aa03002367	3	27619018	27669565	26858590	TCAAAAGTAACAAATTTACTTGCATGAATGCCCCCCATTGTACAACACCATTCCTAGACG[A/G]CAGTAAAAGAATTACTACCAGCTTACAATACTAGTAATTCTTTTACCAGTATTATAAATA	Bottom	T	C	C	C	T	T	C	C	C	C	T	C	C	C	C
326	NIAS_Os_ah03001970	Nag08KK08052	3	27777314	27827861	27016885	TACTTCAAGCAAGTTAACGTGTCTCTTCATGAGAGTATTCAGGTGGAAACCACCTCCACA[A/G]GGTTCTTATTTTATAATCATGCTCGCGATTGTAATTTATTTTTGTAAGTTTATCGTATAG	Bottom	A	G	A	A	A	A	A	G	A	G	A	A	A	A	A
327	NIAS_Os_ah03001985	Nag08KK08067	3	27999396	28049943	27238967	GTATGATCTGGGAGCTGCGGGCCAATGCGATCTCAGTTCTGTCACTGGTGGATGTCGGAT[A/G]TGATTTAGTAGGGAGGTTGAGTTGGCCGGTCTGAGAGGAGGCATGGATCATCTCAGTTTG	Bottom	G	G	G	A	G	G	G	G	A	G	G	A	A	G	A
328	NIAS_Os_ad03014627	test00217	3	28179716	28230263	27419287	ATAATTATTACGATGGATCATTTATTGATTATTGTATCGTTGTTCCTTGGATTTCTAACT[A/G]GATGTTGCATTGATCGCATATACACGTAGCATCCGATAAATTTAATCTGTTTCCGAACTG	Bottom	C	C	C	T	C	C	C	C	T	C	C	T	T	C	T
329	NIAS_Os_ah03002052	Nag08KK08134	3	28566577	28617124	27806147	AACACACAAGCAATACGTTATTCAGCAGCTCATCG[A/T]CGTCATCGATCGAATTCGCCATGAGCCCATGACGCCGTCGCCGCCGCATGAGACTGACAC	Top	A	A	A	T	A	T	A	A	T	A	A	T	T	A	T
330	NIAS_Os_ah03002100	Nag08KK08182	3	28800824	28851371	28040394	TACTGTTCTGGCCTACTAGTTCTGTGAACAATTTCCATTCAGTAGGATTCTGTAGAGTTT[A/G]ACTGGGTATTTCCTTCCACTAAGCACATACCTTAGATAAAGAATTGGATTCTTGAATTAA	Top	T	T	T	C	T	C	T	T	C	T	T	C	C	T	C
331	NIAS_Os_ae03006269	AE03006269	3	28833083	28883630	28072653	AATTAACTTCTGAGGATGAATCTGGATAAATATTTGTTTAATTTTTTTTTTGTTGTGGTA[A/G]GAGCAGGAGTACTTGTGTGCTACAATGTCTGGATAAGTGTTGATTGTACTGCCTGCCAAT	Top	A	A	A	G	A	G	A	G	G	G	A	G	G	A	G
332	NIAS_Os_ah03002113	ah03002113	3	29078213	29128760	28317783	TATGGTCCTTGAGTATGGTGAAATTGATTTAGCTAATATGGTTGCTCAGGAGTGGAAG[A/G]AGAGGAACACCTCAAATATGAAAATAGATGAAAATTGGCTACGTTTTTATTGGCAGGTAA	Top	A	A	A	G	A	G	A	A	G	A	A	G	G	A	G
333	NIAS_Os_ad03015050	AE03006289	3	29741854	29792402	28981427	TCAACATTATATCAGCCGTTCGATCAATATGTACATCAGATATACACCATTGGATCCCTC[A/G]TCCTCTTGCCCAGCATGCATAGTAATCACCTTGCTCCTTCCCATTCCCCTCCCTTAATCA	Bottom	T	T	T	C	T	C	T	C	C	C	T	C	C	T	C
334	NIAS_Os_ad03015153	test00220	3	30067630	30116777	29305802	TTTTGGGAAATATTTTGGTATATATATATTTTTTCATTTTTTTTGGATGAAAATTTTTGA[A/T]CGGAAATGGGAAAAGTTGGGTGATAAGACTGTGTTGTCTGTCTGCCCTGGGTGAAATCTT	Top	T	T	T	A	T	A	T	T	A	T	T	A	A	T	A
335	NIAS_Os_aa03002478	aa03002478	3	30362290	30411437	29600462	TATCTTAATGGTTAATATCTTATATAAGTAGTCTGTTCATTTGAAATTTTGTGGAGTCTG[A/C]TTCTATGGTATCAATTTTGCTGTGAAAATTCACAACTTTTTAATTGTTTTTGTAGCTTGG	Top	A	A	C	C	A	C	A	C	C	C	A	C	C	C	C
336	NIAS_Os_ae03006317	AE03006317	3	30651331	30699147	29888173	TAAGGGGGGACTTGCTGCTACTCTTGACCGGGGAGGCTAAGTTGCTGCGAGATGTCGATG[A/G]CGTCGGATAATTGGACCGGAGGATGTCCAGGAGGAGCATGACTCCACTAGACAATCGTGG	Bottom	T	T	T	C	T	C	C	C	C	C	T	C	C	T	C
337	NIAS_Os_ah03002213	K03sf034	3	30930979	30978795	30167821	GTGCTAATTCAGTAAGTACTAATGGAAATTCTTAAAACTCTAGCAATCAATGTCTACCGC[A/G]TTTACCATGGTTCTGATCAGGCATATATCCAACTTTGCTGTTTTGATCCTTTGATGCTAG	Bottom	C	C	C	T	C	T	C	C	T	C	C	T	T	C	T
338	NIAS_Os_ad03015730	Nag08KK08303	3	31267370	31315186	30504212	AAATCTACTGCATCAGACAGCCTACCTGATCGTGCAAGGAGATC[A/G]ACCATACAGCCAAAGTGTTCTACTCCTGGTTCAATGTTGAACCTTTGCTTCAAGGTATCA	Bottom	T	T	T	C	T	C	T	T	C	T	T	C	C	T	C
339	NIAS_Os_ae03006340	AE03006340	3	31579686	31627502	30816530	GACTGATATATAATAGATGCGGAAGAATTTGACTGAAATCAAGAAAAAAAAACACTGCAC[A/G]GTTAGTTTCAATCTTTTTTGCCCTAACCGATGATGTACCACAGGCCATGTTTCAATATCA	Top	A	A	G	G	A	G	A	G	G	G	A	G	G	G	G
340	NIAS_Os_ac03000689	Rik2648	3	31834097	31881913	31070941	GGGTCCCTTTTATACCGTAGGTTGGGCACTATCCGAGTAGGACTCGAATATACCAGACCT[A/G]GTACGATACGTAGGCAACCCAATTCTTGTCCGAGAAGGTCTCTCCTTGTCTGTTGTCTTT	Bottom	T	T	T	C	T	C	T	C	C	C	T	C	C	T	C
341	NIAS_Os_aa03002554	aa03002554	3	32280379	32328195	31429682	AATTGGGGGGCTGAGAGCCTGATACTGTGGGAGTTGGAATAAGTTTATTTTAAATTCCTC[A/G]TCTTGACGTGCAGTCTGAATTTCGTTCTTGAACCGTAATTCCATATATAATGTGTCTCTT	Bottom	T	T	C	C	T	C	T	C	C	C	T	C	C	C	C
342	NIAS_Os_ac03000699	ac03000699	3	32443601	32491417	31592905	ATGTGGAACAAAATGGCTGGCCTTACTGCAATTCAATTCGCCAAGGGCAGAGTGCATGCA[A/G]GCATGCAGCTAGCAAGCTACTCCCTTCGTACCATTTTAAGTGCAACAAATTTCCGTGTCT	Bottom	T	T	T	C	T	C	T	C	C	C	T	C	C	T	C
343	P1248_0	P1248_0	3	32888896	32936712	32038200	ATTTTTCAAGCAGAGACCACCTGCATAGAAC[A/G]AATTCAGTATCGGAGAGTTTTCCATGCAATGTAAAAGAAACAACATCAGATCAAATCAAA	Top	A	A	A	G	A	G	A	A	G	A	A	G	G	A	G
344	NIAS_Os_ah03002363	Nag08KK08445	3	32979785	33027601	32129089	AACCGTTCAGCAGCTTCATGGAGTGCAAAACATCCATATGGATT[A/C]ATGCAATTGGGATTAGCATGCATATAATTGAGCTCAGGTGCCTTGCCCTCCAATACAACT	Top	C	C	C	A	C	A	C	C	A	C	C	A	A	C	A
345	NIAS_Os_ad03016623	test00226	3	33431365	33479181	32580669	TTTCTAGCTCCAAGGTTTTGTCCCACAAAAATTGTATTTGTAGCCATGTGGAGCCTGAAC[A/G]GCGCTGATGAAGACTAGAGGCGGGGAGGGGGGTGAATAGGCTGTTCCTGAAAACTTAAAA	Bottom	T	T	T	C	T	C	T	T	C	T	T	C	C	T	C
346	NIAS_Os_ad03016840	ad03016840	3	33924315	33972131	33073620	GGAGGATGGCTTCACTTATGTCAACACTCAACATGTGCAATCGATCGATTTAGTATCCAA[A/G]ATGATTATGTCTAGCTGATAATTAGCATGCAAACCATTCGCCTAATTGATCTAAATGAAT	Top	G	G	G	A	G	G	G	G	A	G	G	A	G	G	A
347	NIAS_Os_ae03006412	AE03006412	3	34026069	34073885	33175374	TCAACTTTTCCGTCACATCGAAACTTTCAATTTTAGTGTGAACTAAATACATCCAATAGA[A/G]GATTTTATGGACAGTTGAATCATTGGTTGAAGAGGAGAAGGGTGGGGCAACTAGAGATGA	Bottom	T	T	T	C	T	T	T	T	C	T	T	C	T	T	C
348	P0136_1	P0136_1	3	34119853	34167669	33269158	AAATCACGATTATCACTGGCAATTGAGGAAGAACATAGTGTTGTATGCATAATAAT[A/T]TCAAAAAAGCAGGACACAATAGTTGTTATATTGATGGAGGAA	Bottom	T	T	T	A	T	T	T	T	A	T	T	A	T	T	A
349	NIAS_Os_ad03017118	test00228	3	34448245	34496061	33597550	CCAACAGTACAAGATTGCTCTTACCTGGTCAACCCGCAGTACAGTACATGCAGCATCCGC[A/G]GAGTATTTTAGAGCGAATAACCTGATGAGAGAAAAGAACACACATGATATGAGGTTGGCC	Bottom	T	T	T	C	T	T	T	T	C	T	T	C	T	T	T
350	NIAS_Os_ad03017122	test00229	3	34820166	34867982	33969433	TCTAACTGTAATAATTCAGGAATGGGCTACGGATCATGAACGAGTGGACGAACTTCCCTC[A/C]CATTAAATTGCCATCGAAAACTGTTGGGAAAAAAATTTCAGGAACAGAAGAAGGAAAAAA	Bottom	T	T	T	G	T	T	G	T	G	T	T	G	T	T	G
351	NIAS_Os_ah03002520	ah03002520	3	35085032	35132848	34234299	CATGGCATTGTCAAGTTGCCATGCAAAAGATTTTTATATAGATTGTGGCAGGAACATGAG[A/G]GAGCATGAGAGAGTGAGTTGTAAGCTTTCGCTTTTAATCATCGATTACAAGCCTGCATCA	Bottom	C	C	C	T	C	C	C	C	T	C	C	T	C	C	T
352	NIAS_Os_ah03002552	Nag08KK08634	3	35240338	35288154	34389605	AAGCTAGCTATCCGATAGCAATCCATGGCCAGGAGTATCAAAACCTGTCAAGAAACCAGC[A/G]TATTGGTAGACAGAACAAAGGCATGCCGAATTTCTTAATGATGAAGAGTCAACAGTTTTC	Bottom	G	G	G	A	G	G	G	G	A	G	G	A	G	G	A
353	NIAS_Os_ah03002603	Nag08KK08685	3	35496744	35544560	34646011	ATTATAGTCTAATGGACTTGAAAGTGCATGAACCTGTATTCGTTGTTATGGCATTAGATT[A/C]TGAATGTGCAAGTTGCCAGTCACATGATAATCTTGATCCCTGTGAAGATCATCCAATACA	Top	T	T	T	G	T	T	T	T	G	T	T	G	T	T	G
354	NIAS_Fcore0354	Rik2686	3	35702724	35750540	34851991	CGGCGACGACGAGGTCGCCAAGACGCTCGTGCTTCGCGCCATCAACGACGTCACCATGTG[A/C]ACGTACAGCTGCAGGGAGCTCAACGGCGACATGGCGGTCATCCTGGAGCACAGCCTCGTC	Bottom	T	T	T	G	T	T	G	G	G	T	T	G	T	T	G
355	NIAS_Os_ah03002676	K03sf212	3	36055960	36103776	35205228	AAGCTTGACAATGTAGCCTTGTCATGCGACCTTGATAATGGCCTTCCTATTGAGAGAACC[A/G]TTCAATACAAAAGTAGGTTGTGCTAATACTCCTTCCATCCTACAATATAAGAGATTTTGG	Top	T	T	T	C	T	T	T	T	C	T	T	C	T	T	T
356	NIAS_Os_ah03002698	Nag08KK08780	3	36234799	36282615	35384067	TGATACAATTTGATAACTTGGACAGGTGAGAATTGGTCTTCGTGT[C/G]CTTACAAGACCGTTACCAGAGAAGCTACCAAC	Bottom	G	G	G	C	G	G	G	C	C	G	G	C	G	G	G
357	NIAS_Os_ae03006772	AE03006772	3	36717641	36765457	35866909	CCTTGTGTATTACAAATAACCAGCAAGATGATGATAGTTTGTAAATGCACAATTTTCTTT[A/T]GAGTATTCGCCAGTTGCACAGTTTCGAGGTGTCATATCTGCCTCTTGTTTCAATTGAGTT	Top	T	T	T	A	T	T	T	A	A	T	T	A	T	T	T
358	NIAS_Os_ad03017735	AD03017735	3	36859658	36907474	36008926	GTCTATGCTTCTAGTTGAAGCAGGAAACTTAATGCGAGTATATTTTTTACCAGGTTGTTT[A/C]GTTGCTATGGATCGAATTTTTTCGTTTTTCTTTTTCCTTTTTCAGTCCCACTATACTATA	Bottom	A	A	A	C	A	A	A	C	C	A	A	C	A	A	C
359	NIAS_Os_ab03000590	Ei1551	3	37038803	37086562	36188014	GCCTGTGCTGCCTGCTCTTGTTGCTCCCGATCCCCATCGATGGAGCGATGTGCCCATGTC[A/G]GCCAAAGAGGAAAAAACGAGAAAATTTGGGCCAGATTTAGATGAGTGAAGGAAGGGCAAT	Bottom	T	T	T	C	T	T	T	C	C	T	T	C	T	T	C
360	P0567	P0567	3	37231462	37279221	36380673	GTAGAAACATATGTACATCTTCACAGTTGTGGTTGACTTTGTTGTTAATCTACTTTTTAG[A/C]TTATTCACCTGGTTATTGAAACATATTATTTGCTCCACGCTTCTAAAAATCTAAAAGTAA	Top	C	C	C	A	C	C	C	C	A	C	C	A	C	C	A
361	NIAS_Os_ad04000001	ad04000001	4	1482	9942	10942	GTTGGCTTCAAACCACTCGGGCGAGATCTCATCCCTTCTCAACTTGGATCCGAACCAGTC[A/G]GGAGGAGATGTCATCTCCGTCCCGTTCGGTCTCCCGAACTCGGCCGAGATCTACTCCAAG	Top	A	A	A	G	G	A	A	G	G	A	A	G	A	A	G
362	NIAS_Os_ad04000099	Nag08KK08842	4	232898	241322	242322	CTTCTGACCATACATTGAGCATGATCTGACCAGACATGTCCAGTGAGAGGAACGAAGAAG[A/G]CGATTCGTTGGATAAAGTGTACATGTAGTACTCCTCTTGGCTGTTATCA	Bottom	G	G	G	A	G	G	G	A	A	G	G	A	G	G	A
363	NIAS_Os_ad04000319	K04sf072	4	599971	608395	609395	TGCAATTAAAATCGTGGGTAGTCGCATCTAACAACGATTGATGTTGCACCACATGTGCAT[C/G]GCAACATGTTTATCACGTTGGAATGATGGTGACGTGACCTTGGCACCCCAAAGTATCCAA	Top	G	C	G	C	G	G	G	C	C	G	G	C	G	G	C
364	NIAS_Os_ad04000568	test00236	4	958451	966875	971319	ACCGTAATAGAAAAAATTACGTGTCCCATTAAAATAAAATAGAAAAACTAATATTAGTAT[A/C]TGGTAAATATAAATAAGTACTCCCTCCTTCCCTAAATGTTTGACGCCGTTGACTTTTTTA	Bottom	T	G	T	G	T	T	T	G	G	T	T	G	T	T	G
365	NIAS_Os_ah04000078	Nag08KK08913	4	1221706	1230130	1234576	AAAATTTATTCAAATTCAGTCAAAATATGTTAACATTTCAAATAATTGTGGTCAAGAACT[A/C]TGAAATTCATGAAAATTTCCAAATTTCGGTGGTCACTGAAAT	Bottom	A	C	A	C	C	A	A	C	C	A	A	C	A	A	C
366	NIAS_Os_ad04000772	ad04000772	4	1432039	1440463	1444909	AAAGGGTTGCATCGTCGTTGGATTCTGGGGACGCTGTGGATGGCTCCTCGATGCCATCGG[A/G]GTCTATGTCAGTCCCCAGAGCTAATTAAGCTTTATATATATATATATATATATATATATA	Top	A	G	A	G	G	A	A	G	G	A	A	G	A	A	G
367	NIAS_Os_ae04001232	AE04001232	4	1842440	1850821	1855264	TCCGCCACCTCCACCTCTAGCCCGACACACAGTGCACCACCTTTGCCTCCTTGCATCCTC[A/G]CACACACCAAACCGCGCCGCCCACAAATATGTTTCATGTTGCCAAGAAGTGAAGAGGAAG	Bottom	T	C	T	C	C	T	C	C	C	T	C	C	T	T	C
368	NIAS_Os_ad04001030	test00239	4	2391796	2400177	2404621	GCAGCACCCCTTCGACGTTTCCTGTACCGCAGCCATCTAAAAGTAGGGTCACACCTACCT[A/C]TACCGTGTGTTCCGCTCGCCACTCCAGCCCTTTTTATAATACAATTGATCATACCACACG	Top	A	C	A	C	A	A	A	C	C	A	A	C	A	A	C
369	NIAS_Os_ab04000163	Ei1645	4	2489036	2497417	2501854	CATGTAATTCTTTGTCTCGCATGTCCCAATCTCTGCCCACTTCTAATCACTAAGCTAATT[A/G]TAATCGCCCCACTAATCACCCCTACTAATCAAAACCAAGCCTTAATTTATTTATGTAATG	Top	A	G	A	A	A	A	G	A	A	G	G	A	A	A	A
370	NIAS_Os_ae04001896	AE04001896	4	3550135	3554101	3558538	ATTGTCAACATGACTGGTAAGTGACGATTCATGTTTACCCTAAATGCAAGGCACTTCGAC[A/G]TAGTAATTATGATTCTGATCCCATGTTGAGGGCATCTGGCATTTCAATTGCCCAAAATTT	Bottom	T	T	T	C	T	T	T	T	C	T	T	C	C	T	C
371	NIAS_Os_ad04001595	ad04001595	4	3825452	3829418	3833853	GCCGTTAGCATAGAGGAGACAAAGGGAAGAGAAGAGAAGAGAGGAGAGGAAGGATGGATC[A/G]AGTGGTGGTCTAGGCCAGGTGCACAAATGGGCGGCTGTGGAGGAGAAAGGAGACGAAGTG	Bottom	T	T	T	C	T	T	T	C	C	C	T	C	C	T	C
372	NIAS_Fcore0372	Nag08KK09004	4	4282648	4286465	4290898	GATTGCAAAGCGACGACCTTCACCATGGCTTCACATTCACCCAAAGGGAGAATATTGACT[A/G]TTTAGCAGCCAAAGGAGCATTTGGTTGCAAGCAAACGAGATTAGCAATAATTCAAACATT	Bottom	T	T	T	C	T	T	T	C	C	C	T	C	C	T	C
373	NIAS_Os_ah04000179	Nag08KK09014	4	4442731	4446548	4450983	TAACTCAACTCTTTTTTTTAAGACAACCTAGCTCTTTAATTGTGCCACGGAAAAAATAGG[A/G]TAAGCTACAGTTTAGGCTAGGTGCTCTTACTAAGTTTTCACATTGGATCATCCTTCAACC	Bottom	T	T	T	C	T	T	T	T	C	T	T	C	C	T	C
374	NIAS_Os_aa04002724	aa04002724	4	4765053	4761266	4765704	GGTTTTTAAGTGGCGGTTTTTGCAGTCGTAATTGTAACCGTGAACTACTGTCATGATCCA[A/T]CCTAAAATATAAGGGGTTTTGGCTATGCATTTGTATAGATGATAGGGTGTGTAGGATTCA	Top	T	A	T	T	T	T	T	A	T	A	T	T	T	T	T
375	NIAS_Os_ae04002693	AE04002693	4	5380197	5376410	5387818	AAATGATTAGCATATCTTAAAACTGACGAAGTAACCATGATTACTATGGGCACCGCCGAA[A/G]GATTTGACTAGCACATTATGAGATTCATAAAGTTATGATAATTAAATATAAATGATTAGC	Bottom	C	C	C	T	C	C	C	T	T	C	C	T	T	C	T
376	NIAS_Os_ad04002590	test00246	4	5740867	5737080	5748490	TGAAGGGTTATGTCACGTTTTTTATGATGGGTTCCACTTGCAAGGGAATGCAGAGTAAAG[A/G]CGTGTCTTGTTGTTAACAGTGAAATTTGGTAAGCCCGGAGTAGTCATCGGCTTAGAGTTA	Bottom	C	C	C	T	C	C	C	C	T	C	C	T	T	C	T
377	NIAS_Os_ah04000239	ah04000239	4	5997325	5993538	6004947	TTGAGTGGGTGAACTATTTTACTTTAAAGAATAATAGGTTAGTGGCAATTTGTAGATTTT[A/G]TCTCAATTTCCAGCCAGAACTTTCTAGAGATGCATTTTGTAAGCTGCATTAATCCATACG	Bottom	A	A	A	G	A	A	A	A	G	A	A	G	G	A	G
378	NIAS_Os_ah04000260	Nag08KK09095	4	6249655	6245866	6257275	AGGCTTGCTCTAAGCTTCACTGGAGTAATACTGAGGCCGTCATTATCATGTGGCAAACTC[A/G]CCAACAGCTTGCCATCAGTACCAATGTAGAGCATGGCTCGTTTGCAGTTAACCAGCACAA	Bottom	G	G	G	A	G	G	G	G	A	G	G	A	A	G	A
379	P0619	P0619	4	6505843	6502054	6513460	TAACAGCAAAGTGACTATAAACTTACTTCTCAGCAAATAAAACACATATAATGCTCCCAG[A/G]AATGACTAACAATGAAAACATGTCTATCGTATA	Bottom	C	C	C	T	C	C	C	C	T	C	C	T	T	C	T
380	NIAS_Os_ah04000271	Nag08KK09106	4	6827361	6823572	6834975	GAAATTTCGCACGGAGATCGAGTCACGTTGACTACCACGATA[C/G]CACGAGGCATGTCGAAACACGGGCCCTCATCCTCATCTCGCACTGTTCTAGGACGAATCG	Bottom	G	G	G	C	G	G	G	G	C	G	G	C	C	G	C
381	NIAS_Os_aa04003593	aa04003593	4	7161798	7158009	7169410	TCCTTGATTTTGTTTTTATGGCATGGCTTTGATATAAGCTAGGTTCGATTGTTCACAAAA[A/C]TTAGTAGCATGTCCTACGTTGTAACGGGCTATAAGTAGCAATGACTATAAGAAGATTAGG	Bottom	G	T	T	T	T	G	G	T	T	T	G	T	T	G	T
382	NIAS_Os_aa04003630	aa04003630	4	7385116	7381327	7392729	TTTCCCGACTTCATCTCCCTCATTTTTCGCATGCATGCTTCCCAAACGGTTAAACAATGT[A/G]TTCTTTTCAAAAGTTTTATATTCGAAAGTTGCTTTAGAAAATCATATTAATCTAGTTTTT	Bottom	T	C	C	C	C	T	T	C	C	C	T	C	C	T	C
383	NIAS_Os_aa04003681	aa04003681	4	7823419	7819630	7831033	GCTCCGTAGGTCTTAGTTACGGCCGTTGCCTGTGGCCATGGCATTGCCGCTACCTATAAT[A/C]TGCTGCCTTATCTATTTCTGTTATTGTTTGTATTGTGGACCGTTTAGTCCTATGATCTAA	Top	A	C	C	A	C	A	A	C	C	C	A	C	C	A	C
384	NIAS_Os_ad04003579	test00251	4	8130357	8126568	8137965	AGGAGGGTGCCTTGCTATGCTTCTTATAATGGCCCTCTTGAGAGCCCAGGGCTTGGCACA[A/G]AACTTGAGGATGCCAACAATGAACAGAAGAACCGCAGCTTTCAGAAGGATCTTCTTACCA	Top	A	A	A	G	A	A	A	A	G	A	A	G	G	A	G
385	NIAS_Os_ah04000315	Nag08KK09150	4	8418704	8414915	8426312	GTGAGGGATTATATACTACGTGTTGATTTTTAATCAGATCTTTTTTAGTCTCGGTCTTTA[C/G]TCAAACCGGGAATAATGTGGTTTTTGGGCAACCCG	Bottom	G	G	G	C	G	G	G	G	C	G	G	C	C	G	C
386	NIAS_Os_ah04000330	Nag08KK09165	4	8767671	8763882	8716277	GATGATCTCTTTTATGTTTCCATAAAACTCAATGAGCTCGGAGTTATGTGTGCCTAGTGA[A/C]ATTACTCCACTATTCTGAGTCTTCTTATTCTTATCACGGTCCAAAGTGTTAAACCGCACC	Top	T	T	T	G	T	T	T	T	G	T	T	G	G	T	G
387	NIAS_Os_ad04003958	ad04003958	4	9090352	9086563	9038959	ATAATATTTGTTCTCCTTTCTCATCTCTACAAATGCACGCTTGATCTTAGCGCAAAAACC[A/G]CGACTAAGGGTATCGAAATTGCCTCTAAGCTCAGCAAGCTCTACCTAGTTCCGTGTTGCG	Top	G	G	G	A	G	G	G	G	A	G	G	A	A	G	A
388	NIAS_Os_ah04000386	Nag08KK09221	4	9468794	9674034	9421977	AGTTTCGTTTTGCATGGCGAACCGTGTCTGTTTTTGTTTGCG[A/G]GATCGTTTCCATTCTCTTCCTAAAACGGCCTTAAAAAATGAGCGAGACCACATCATATAT	Top	C	C	C	T	C	C	C	C	T	C	C	T	T	C	T
389	NIAS_Os_ad04004169	ad04004169	4	9554372	9759612	9507556	GAAGATCTAGTTCAGTCTAGGTTAAGAGCTCTTGCAAAAGTGACTAAGGATAAGGAACGA[A/G]TCGCTTGTCATTATAACAAAAAGGTTGTACCTAAGTTCTTTTCGGAGGGAGAGTTGGTTT	Top	G	G	G	A	G	G	G	G	A	G	G	A	A	G	A
390	NIAS_Os_ah04000406	ah04000406	4	10050092	10255332	10003277	TGTTGTGACCAGGCTGCTCGATCGCAAACTACACGTGCAAGCCGCACGAGGCCGACCAGC[A/G]TGTACGTACTGATCTCCATCAAATCAGACTAGCACACATGTATATGTGTGCGATCCGATC	Top	C	C	C	T	C	C	C	C	T	C	C	T	T	C	T
391	NIAS_Os_aa04003818	aa04003818	4	10443605	10648845	10396788	ACAAATTCCTTCATGTACCTCACCGATTGCAACCTTAGCCTGATTAGTACTCAAACACTT[A/G]AGCAACACCCCATCAATCGTCCGATAATATAGCTCATCATCCAACAAGGTGTAGTTCAAA	Bottom	C	T	T	T	T	C	C	T	T	T	C	T	T	C	T
392	NIAS_Os_ad04004466	Nag08KK09251	4	10675807	10881047	10628989	GCATGGCCCCCATCCTGGTGTACCCCCCTCCACCCTCCCTTGCCTCCTAGATCGCCCTTT[C/G]TTCCCAATTGCATTCGGTTTCCTGATCTGTGAAGGTAACCACTAACCAATCAATTCATCT	Bottom	G	G	G	C	G	G	G	G	C	G	G	C	C	G	C
393	NIAS_Os_aa04003844	aa04003844	4	10886474	11091714	10839655	GCGGTCGGTTTGGGGCCAGACCCAAATCGAGCATATGGTGGGCAATGAATAGTTCTAGCT[A/G]GAAAAAGAGAGAAAAGAGAGAAAAAGGAAAAAGGAGGGGGAGGGGCTAATATGCAAAAGT	Top	A	G	G	G	G	A	A	G	G	G	A	G	G	A	G
394	NIAS_Os_ab04000781	Ei1967	4	11080591	11285831	11033772	GTCTCCACATTGCTCCGCAACACGCCGGAGCTCGACGTGCTCTCGCTGTTCCCTCTCCGT[A/C]CTCAGCCTGCAAAGCCATACTACCTCGGCGTCGACTCCGACGACGACTACGACTCCGAGG	Bottom	T	G	G	G	G	T	T	G	G	G	T	G	G	T	G
395	NIAS_Os_ad04004876	ad04004876	4	11479199	11684439	11432379	TTTGTTATGTGCCTTACATATGGTTGAGAATAAGTATGTTTCGTATCCCTAAACTTCGGG[C/G]CGGGACGTGCCGGCCCAGCGTGCCGAGGTAGCAGCCCAGGCACGGCACGGCTATTGGGCC	Top	C	C	C	G	C	C	C	C	G	C	C	G	G	C	G
396	NIAS_Os_ah04000480	Nag08KK09315	4	11529487	11734727	11482667	TGGAGGAAGTGAAGATGGAAAATGATAGG[A/T]GGGCCTCTATGGGATTTTTTTTCCCAGCCCTGGCCAGATATAAAAAAGTAAGCGCTATGT	Top	T	T	T	A	T	T	T	T	A	T	T	A	A	T	A
397	P1255	P1255	4	11851091	12055027	11802958	CGTGAGACAACTTGTCAAGGTGTGGGTTGCACTTACATTTAATGAAAACA[A/G]CCTATTGTTAGCTTTATGATGTGATGTAGCAGGGCATTTATGTACTTGT	Bottom	T	T	T	C	T	T	T	T	C	T	T	C	C	T	C
398	NIAS_Os_aa04003943	aa04003943	4	12381196	12585132	12333059	AAATAGATTTTTACATATGGGCCATATGCGAAAATAGGGGATCGATTTTTACAGACATGA[A/G]CACTTACAATCTGTCCGCAACCTATTGAGGAGCTCTTATATAGAAAAATCGTTTTTTAGG	Bottom	T	C	C	T	C	T	T	T	T	T	T	T	T	C	T
399	P1145_2	P1145_2	4	12720074	12924010	12671942	TCTACATGATTTAGTTAACAGCATGTCTAACATATTACAGTT[A/C]GTAATTTCAAGAAAAATAGCCTACTACAATTTCTTTTCCATTT	Bottom	T	T	T	G	T	T	T	T	G	T	T	G	G	T	G
400	NIAS_Os_ad04005514	AD04005514	4	12749922	12953858	12701789	ATTATATTGATGAATAGATTACTTGATTACAAACGGCTCTGACCATCTCTTAAATAGACA[A/T]GCCATAAAGTAACTGTCAGCAAAAACCCCTAGCTCAGCTCTCGATCAGTGGCTAACCTAC	Top	T	T	T	A	T	T	T	T	A	T	T	A	A	T	A
401	NIAS_Os_ac04000529	Rik3123	4	13514250	13717534	13465462	GTGGCGGCGCATACACCGATGCCGCCGTTAACTCGAGTTGAGGTGGGAGCAACCGGGACA[A/G]GGGTGCGCTTCATGTGGGAGTCATTGCCCTCGCTGATGAGGATGGTGCCGATTGGGTCAT	Bottom	C	C	T	C	T	C	T	C	C	C	T	C	C	C	C
402	P0700_1	P0700_1	4	13724390	13926343	13674271	AACTATTTAAACGAAAACAGTGCATACTACTTTATTAGGATCAACCAAT[A/T]TGAAGGTGAAAATGAAATCTTTTTTAAGGCCCATGTGGAAATTCATGTTTCAAATAAAAG	Top	A	A	A	T	A	A	A	A	A	A	A	T	T	A	T
403	NIAS_Os_aa04004083	aa04004083	4	14020339	14222292	13970219	TTAATCGATCGAGCATATTCTCTGACTTAATGTTTAAATCAATTTAGTGTGGTCAACACT[A/G]ATAACGTAAGATTGTTTAGTACACGTGCCAGGAATACTGGCAATTAACGTATCCCCCAGA	Bottom	T	C	C	C	C	T	C	C	C	T	C	C	C	T	C
404	NIAS_Os_ah04000587	ah04000587	4	14603072	14805079	14553007	TCCTTATTTCTTGTCTGCTTTAATATCGTATCGTTTAGATCATCGTACCAACGTACTCCA[A/C]TACTCAATTTATCCAGTCTACGGGTATCCACCGTTGACAAGTATCAAGTT	Top	C	C	C	A	C	C	C	C	A	C	C	A	A	C	A
405	NIAS_Os_ac04000553	Rik3146	4	14702118	14904125	14652053	ATTACCTTCTTTCTTTTCCTTCTCTCATTAAGTCACATCATCTTGGTTTCCCTTTTAAAC[A/G]ATTAGCCCATATATAATTTAAATTGTAATAAACCACATCATCAAATGGTTTATATACGCG	Bottom	C	C	C	T	C	C	C	T	C	C	C	T	T	C	T
406	NIAS_Os_ah04000606	Nag08KK09441	4	15010019	15212026	14959954	GTACGTTCCTGGAGAAACCAGAAAAGAAAGTCTAGCTGATAAGTCGTG[A/G]ACGCCATTTAGCATGTCTGTGGCTCGGATCACTACTACA	Top	T	C	C	T	C	C	T	T	C	C	C	T	T	C	T
407	NIAS_Os_aa04004570	aa04004570	4	15153932	15355939	15103866	ATGATATATCATGACAAATGTTTTTCTATAAGAGACCAACCGGGACAAATATTTTTTTAT[A/C]AGAGACCAACCGGCAAATGTCTTAAGTTCATGATTGAAAGCACCATGGCCTGAATTTGTA	Bottom	T	G	G	T	G	G	T	T	G	G	G	T	T	G	T
408	P0302	P0302	4	15873122	16074961	15852155	ATGCTCTTATGAAGAATGTGGCAATGGAGTAAGCAAAATTAACAATTAACATG[A/G]ATGCATGACAGTAACAGAAGTGTACAGCAATGTGGAATTTAGTAATCAATTTAGT	Bottom	C	T	T	C	T	T	C	C	T	T	T	C	C	T	C
409	P0302_2	P0302_2	4	15873179	16075018	15852212	GTTAATTTTGCTTACTCCATTGCCACATTCTTCATAAGAGCATGTA[A/G]TGAATATTTTTTACACCAAGACAATATTTGATGCCTTTCTTAAT	Top	A	G	G	A	G	G	A	A	G	G	G	A	A	G	A
410	NIAS_Os_ac04000569	Rik3159	4	16308581	16510420	16287614	ACATGAGTCTTAAAATATAAATTTAATAGGAAGAAATTTAACTTTTAATCATGCCATGAT[A/G]AGAAAATGTACTTGTAACACCCTAAGGGTGTGTTCGGAATCCCCTTTCCCAACTCACCCC	Bottom	T	T	T	C	T	T	T	T	T	T	T	C	C	T	C
411	P0303_1	P0303_1	4	16541513	16743352	16520537	ACAGTTTTTTAAATAGCGGGCTAAGACATCTAGCGGTAGACAGTCTCAAAACAGGTAACA[A/T]CGGGTTAAATGAGATGCTATAGCAGTTAAATTTTATACTTCCTCGATCCATTTCATA	Top	T	T	T	A	T	T	T	A	T	T	T	A	A	A	A
412	NIAS_Os_ae04004135	AE04004135	4	16889521	17091360	16868545	GTTGCAAAAGAGGTACACAAGCCTATGTTATTGACGCATATTGTTGCATGGAAGAATCTC[A/G]GTTGAGTCACTTTAGGACTAAATCATTTCAACAGAAATATAGAACTGCTCCTCTCAAAGA	Bottom	T	T	T	T	C	C	T	C	C	T	T	C	C	T	C
413	NIAS_Os_aa04005322	aa04005322	4	17153026	17354865	17132051	TATATGTGCCGGAACAGTTAAAACCAATAACTACAGATCTCTTCCCACCTTTGCATGGTG[A/G]AAAAAATAAAATAAAATCGACACCTTTTACCAACTATAGGTGTTAGTTCTAAAGAAAAAC	Top	A	G	G	A	G	A	G	G	A	G	G	A	A	G	A
414	NIAS_Os_ah04000665	ah04000665	4	18249043	18450882	18228064	TCTTTGCATTTGTGAGCATAAAAAGGTGATGGGGTTTTTATCTTCAACTCCAATGAACTC[A/G]AAAAACCAGGCAAGATATTGCTTCAAGCATTCAGTGCCAAAAGCTCTTATAACCTTCAGT	Bottom	A	A	A	G	A	A	A	G	A	A	A	G	A	A	G
415	NIAS_Fcore0415	Nag08KK09501	4	18582212	18784051	18561233	ATTTTTTGTTTTTGAAGGAAACATGGTTAGATGATTCACTGCATTTTAGAATCAACCGTG[A/G]TATGGTTATTCATAAATTAATTTCATTGTTAGCCACGAATCTAATTTCACCTCTTGTACC	Bottom	C	C	T	T	C	T	T	T	C	T	T	T	T	C	T
416	NIAS_Os_ac04000869	Rik3410	4	19547999	19749838	19527027	ACGAATGGTTAAACGTTACGAGAAAAAAGTCAAAACGGAGCGGCATCTAATTTAGTATGG[A/T]GGGAGTATATTTAGGCACCTGGTTTTAACTGCATGTGTGGCTGCATGTTGATGTGGGAGT	Bottom	T	T	A	T	A	A	T	T	T	T	T	T	A	A	T
417	NIAS_Os_ac04000877	Rik3418	4	19803324	20005163	19782351	CCAGTACTGAAGACCATGTGATGGAAACAGACACAATACATCCAAGTAGGCTACCTGAAA[A/G]AAAGGGGCAATTCAAGAGCAATAAATCTGTGCTGGATAGGCAGTAGATTTTTCTGACAGA	Bottom	C	T	T	C	T	T	C	T	C	T	C	C	T	C	C
418	NIAS_Os_ad04007440	test00272	4	20082416	20284255	20061444	AAAACAATATTCTTCCTGGTATCTCTCCCCACCACCCCCTCCTCATCGACCAGTCACTGC[A/T]GCTGCTGCTGCCTTCCCGTAGCTACTGTTGCCGAAGATCATTGATGATGCGGCAGATTTC	Top	A	A	A	T	A	T	A	A	T	A	A	T	T	A	T
419	NIAS_Os_ah04000782	ah04000782	4	20497156	20697666	20474847	TGTCTGATAATTTGAATTATGCAAAAAAAATCT[A/G]AAATTCATTCTTTGTCTGTTTGAGCAGCTCTCTGGTTTGAAAATAAATTTTAATAAAAGT	Top	A	A	A	G	A	A	A	A	A	A	A	G	A	A	G
420	NIAS_Os_ah04000793	K04sf055	4	20662709	20863219	20640401	ATGCTTCTGTACCATTTCAGTCCATTTTTACCATGTACT[A/G]CTCCACTTGTGGGAAGACTTCTTCCCTCTGAATACTGAATCTGACCTTGATCAGAAAACA	Bottom	C	C	C	T	C	C	C	C	T	C	C	T	C	C	T
421	P0713_1	P0713_1	4	20967642	21168152	20945322	CAAAACATGATTCTGTGCGGTACAATCAATTCAGATCAACTTGTGAGAAGTTTGGCAAGC[A/C]CTTGTTATCTTTATCGTTGCAGTGCTGGCCATTTTTAGCCCAAGGC	Bottom	G	G	G	T	G	G	G	G	T	G	G	T	G	G	T
422	NIAS_Os_ah04000827	K04sf056	4	21419224	21619829	21397000	TATAGAGCAGAGCGCCAGAGGCCCTGAGCCAGGTGAAGCAAGTATGAAGTCAGGCTAGAT[A/G]GACGAACTGAAGAATGCTCCAAATAACTTAAGACAACAGCATGCAGCAATTCTGGCCGAC	Top	C	C	C	C	C	C	C	C	T	C	C	T	C	C	T
423	NIAS_Os_ah04000839	ah04000839	4	21586427	21787033	21564207	CAACAATGAACAGCATGATGATGGAGTTGTCGCTGAGTCCCAATTGGCAAATACAGATGT[A/G]ATGGATAGACCTGCTGGTGCACTGTCATTTCTACCAACGATGGATACAGTTTTGGAAGGT	Bottom	C	C	C	T	C	C	C	C	T	C	C	T	C	C	T
424	NIAS_Os_ac04001047	ac04001047	4	21935523	22136129	21913302	CGCCCGGGATTGAGCTGCAGTTCTTGGAGCCTCAAAAGACTACATCTTTCTAACATTTGT[C/G]TGGATGATCTGTTCGCAAAGCACATTAGCTCAATGTGCTGCTCTCTGGAGGATTTGAATC	Bottom	C	G	G	G	G	G	C	G	G	C	C	G	G	G	G
425	NIAS_Os_ad04008446	ad04008446	4	22358469	22749075	22258941	CACCGAGAACGTGACGTGCTTCTCCTCGAACTCGAGCTCCAGGTGGCAAGTCTCCGACTG[C/G]CCCGGCACCAGGGCACACAGGAACACGGGATCCTTGTTCTTCACAGTGCACTGTAACTGC	Bottom	G	G	G	C	G	G	G	G	C	G	G	C	G	G	C
426	NIAS_Os_ae04005508	AE04005508	4	22782358	22882964	22383829	TTCCTATACCATACCTCGAGTTTATATAGGTTTTGCAATATATGGAGGAAGAATCGGAGT[A/G]ACAATACAGTGTGAACAGTGAACTACTTGCCTCTAATTTTCTGAACTGGCGTACCCCTAA	Bottom	C	T	C	T	T	T	C	T	C	C	C	C	T	C	C
427	NIAS_Os_ad04008508	test00278	4	22964670	23065276	22566139	TTCCCATCACCCGAGGCATGGACAATGAAGAGAATGGGGCTGCAACTGAGTTCATTGCTC[A/G]TTATGGCGATGGCCGTCCTGCCAATGTTGAAGAGAATGGACGCAAAATTGTTAATGCCAA	Bottom	T	C	T	C	C	C	T	C	C	C	T	C	C	T	C
428	NIAS_Os_ab04001138	ab04001138	4	23201129	23301735	22802599	CATTGAAGATCAGATCTGATGTAGACCATTCCAAAAAGATGGAGCCCGCCCAATGCTCCA[A/C]GATCGACGAAACACTCTTTCTGCAAGTCAACAAAGGCCCTCCCCCAGGGGCTAATTGGAG	Bottom	T	T	T	T	T	T	T	T	G	T	T	G	T	T	G
429	NIAS_Os_ab04001157	ab04001157	4	23524912	23625518	23126372	CTAGTAGAGAATTGTACCGTATGCTGCCCTAGTGGACTATTGGTTCAGCTCGTTAAACTC[A/G]TGAATACTCCATAACTCGTAACCTAGCTCACTACTAGAATTCAACGGGTTCCCTAGAGTT	Bottom	T	C	T	C	C	C	T	C	C	C	T	C	C	C	C
430	NIAS_Os_ad04008616	ad04008616	4	23907081	24007687	23508539	TCTCAGGTTGCTGGACCTATCGGACACGCTGATCACCGCATTGCCCTCCGAGATCAACCT[C/G]CTTGTCACCCTGCAGTACCTTCGTCTCAACAACACGACTATCCGGTCCTTGCCCGCTGGA	Top	C	C	C	G	C	C	C	C	G	C	C	G	C	C	G
431	NIAS_Os_ah04000929	K04sf110	4	24039387	24139993	23640845	CGATCTCACTCACCAACCTTTTCCATTTTACACTTGACCTTAGTAAGCCGTACTCTTGTG[C/G]GCTCACTGATAGCTTCAAGCTTCTGCAAAGATT	Top	G	G	G	C	G	G	G	G	C	G	G	C	G	G	C
432	NIAS_Os_ad04009074	ad04009074	4	24867463	24968069	24468917	TGTTGCTACCCCGGACCAACACTGTAAATTTTCTGGATAATGTCTAATGATCTGTATGAA[A/T]CATAACACATCACTGAATCTTGTCTAATGTTGGCCGGAGAATACCCTGAAACCAGCAACC	Bottom	A	A	A	T	A	A	A	A	T	A	A	T	A	A	T
433	NIAS_Os_ah04001005	K04sf060	4	25149311	25249917	24750765	TTTTCTTCTCGATATATAGTTACAGCTGGCTTATAGCCT[A/G]CTATTGTACCTGCTCTCATGGCACAGCCCCAGTGCCCCAGGCCCCAAGCTCGAACCCCCA	Bottom	A	A	A	G	A	A	A	A	G	A	A	G	A	A	G
434	NIAS_Os_ad04009379	ad04009379	4	25343679	25444285	24945133	ACCCTAAAAAGGAAAAAAAAAAGCACGCCTCGATTAGTGAGTGGCACTGGCACCACAGGG[A/C]AGGGCGCGAGCTCCTCTCGTCAGGTCCAATCCAGGCACGGGCGGGGCGGGGCGGGCGGAG	Top	C	C	C	A	C	C	C	C	A	C	C	A	C	C	A
435	NIAS_Os_ac04001066	ac04001066	4	25563455	25664068	25164916	CCACATAGCAAAAACTAAAGCTCTATGTTAATAGTATCTGTGCGGTTTGCATTAGCATTT[A/T]TGTTGTCAATTTAGCTATTAAGGTCGGGTCTGTCCATGGTAACCCACTACTTGTGGTTGT	Bottom	T	A	A	A	A	T	T	A	A	A	T	A	T	A	A
436	NIAS_Os_ae04005772	AE04005772	4	25863764	25964377	25465226	GTAGGACTCGATAGTCAACATTATGTTCTCTTTCATTCATTTACAGTTTGCCAAATGCCT[A/G]GTTTCAAAGAGTGCTAGCATTGTGGTACATTTTGATTTATGTTATGTTTACCTGAATATT	Top	G	A	G	A	A	G	G	A	A	A	G	A	G	G	A
437	NIAS_Os_ad04009558	ad04009558	4	26296931	26397544	25898378	TCGGTAGGAATTTTTAGTTCACTTTCCTGCCATGCCAAAGAGATAAGGCACTATACTCAT[A/C]TATCCAAACATGCCTAGGGTGCACTAGAAATGTGCCTTGAGTAGTGGTGGAAATGTCAAA	Top	C	A	C	A	A	C	C	A	A	A	C	A	C	C	A
438	NIAS_Os_ad04009559	AE04005795	4	26342670	26443283	25944117	AACGAACTGTATCAGGTTAGATAATCTAGAGAAAATCCAACACGCCGGAAGCCTCTAGGA[A/G]GGGGGCTATAGATCCAGCAACGAAAAGGACGCGTAAGCAACCACGATTTGGACGTCTTTA	Top	G	A	G	A	A	G	G	A	A	A	G	A	G	G	A
439	NIAS_Os_ae04005853	AE04005853	4	26821211	26921824	26422660	CCACGATCTCCTGCTTCTCCTTCGCCGCCGTCCGGCTTGCGGCTACCTGATCTTTAGCCC[A/G]CTCCGCCACCTTCTGCGGCAGGGCGCCGCCACTCTCCGTAGGTTTCTGCAATGCATTTCG	Top	A	G	A	G	G	A	A	G	G	G	G	G	A	A	G
440	NIAS_Os_ab04001194	ab04001194	4	27108044	27295521	26796353	TCGCTCGCGCCGACTAGCCTAGCTACCTAGGCACGTACTATACCACGTACGTACGTACGT[A/G]TGCATGCTTCCGTGGCCACAGCAAGACACACGGAGTGTCAAATAATTGGAGGTAAAAGAC	Top	T	C	T	C	C	T	T	C	C	C	C	C	T	T	C
441	NIAS_Os_ad04009609	test00287	4	27261051	27361664	26862500	CTACGTAATCCTCGCAAGCCGATTTATTTTGTAAAGTCCCCTGTTGACACACCTCACAGG[A/G]ATGGCAAGTGGCTGCACACTAGGCCACAACTTGTGTTGAGGTAGGTAGCCCTTTCTTGCT	Top	A	A	A	G	A	A	A	A	G	A	A	G	G	A	G
442	NIAS_Os_ad04009625	AE04005882	4	27693282	27793895	27294735	TGATGGCCATTTTTTGCCATCAAGCAGGCCAAGATGACTATGACTCTGAAAGCATCAACT[A/G]GCCAGGGATGAAAAGGTGAAGCGAAGGATCAGACATAACAGTTGCACGCAAGAACACCAC	Bottom	T	C	C	C	C	T	T	C	C	C	C	C	T	T	C
443	NIAS_Os_ah04001184	Nag08KK10019	4	28014407	28115055	27615903	TGGCCACGCAGCCACTGCCACTCCAAGCAAGCAGGCTGGCTGGGCCGGCCAGGCAGGCAG[C/G]GCAGTGCACATAAAGTCGTGCATTAAAATCTGTGCTCTCAGCGTCTCACACATCCCGATG	Top	G	G	G	C	G	G	G	G	C	G	G	C	G	G	C
444	NIAS_Os_ah04001220	K04sf099	4	28349369	28450017	27950862	GTCGACGACGTCGTCGTCGCCGCTTTAGAC[A/G]GTAGCTCCATTGATGGATCTTGCAGGCCGTCGCCGTCGAGTTTTGTGGCGTGGAAGAGGA	Top	T	T	T	C	T	T	T	T	C	T	T	C	T	T	C
445	NIAS_Os_ah04001252	K04sf030	4	28687486	28788134	28288983	CTTGTCCCAACAGAAACTTCCAATAACGTCGGACAACAAATTGAATGAAAATATGATGCA[A/G]AATGACAATTGCTGGTGGCTTTAGGCTCAATTTTATGTGTCTTGCTAATGCTTCTGGTTT	Top	A	A	A	G	A	A	A	A	G	A	A	G	A	A	G
446	P0733_2	P0733_2	4	28985467	29086115	28586973	AGCTTAAGCAGTTTGCATGGCTGATTAGGTAATGTACTAGAAGACTAACC[A/G]CTAATTAACATCATGTGACCATGGCCCTCATATTACTGGCAGCAAGTGAGGTTTAATATT	Top	G	G	G	A	G	G	G	G	A	G	G	A	G	G	A
447	P0734_1	P0734_1	4	29188558	29289206	28790065	TCGGAAGATGACACCCAGTAAGTACAATCGTC[A/T]CCATCTGAAGTAAATATTATTGAACTTCTTTATAGTGTGGTTCAATGCATATAATCTGCT	Top	A	A	A	T	A	A	A	A	T	A	A	T	A	A	T
448	NIAS_Os_ae04005953	AE04005953	4	29464244	29564892	29065742	GTTGTGTTTACACAATAATGTCGCACATTGGAGTAGTTTACCTACGATTGCTTAAATAAT[A/G]CTAAAAGACCCGCTGCCCACCCAAAAGTCCGCAACTCTGTAACCGATCCAGGCCGCAGCC	Top	G	G	G	A	G	G	G	A	A	A	G	A	G	G	A
449	NIAS_Os_ae04006061	AE04006061	4	29925667	30026315	29527156	TCCAAGAGTGACGTTAACCTCCGCCACGACGCCCAGCGTACGCTACATGCAAGTCGCCGG[A/C]GCGCCTCTCGTGTTCGTGGAAGATTCAGCGGATGGAGCCCGCTGATTTTCTTGCCCCCTT	Top	A	A	A	C	C	A	A	C	C	C	A	C	A	C	C
450	NIAS_Os_ad04011163	test00293	4	30133989	30234637	29735477	CGTACCGGCGCGCGCGGCGGCGGCGCCAGCCACCACCAGCTAAAAACGACTCTGCTGCTT[A/G]CTCGGTGCTAACTTTCGCAATCCGTCATTATGATTCTGCACCTAAGGCCTAAACACAGCA	Top	A	A	A	G	A	G	A	A	G	A	A	G	A	A	G
451	NIAS_Os_ah04001309	K04sf066	4	30428636	30529284	30030119	GTACGCCGCTGTAGCCATGGGAATTTCGAGTGCGATTCTTGATTTGAATAAGTTGGATTC[A/C]GTGCGCTGATTGTCTGAGTTTGTGATCGAATTTTNTNCAGGTGGTCGAAGATCGCGTCGT	Bottom	T	T	T	G	T	G	T	T	G	T	T	G	T	T	G
452	NIAS_Os_ad04011599	test00295	4	31080715	31181363	30682194	ACGTGGATTATGGAATCTGGGCCGTCCATCCACAGAAGAAGTGGATCCTTTGGGTGGGTC[A/G]GATCGAACCCGCAGAACACCGAGCTCGCTCTCGCGGCGTCTCCCATGGCGGAAGCCGACG	Top	A	A	A	G	A	G	A	A	G	A	A	G	G	A	G
453	P0737	P0737	4	31093446	31194094	30694925	GGGCAATAAACATATACAAAAGAAAAGTCAGAGAAAGTGATAGTATAAATGTTGACAAAA[A/T]GAATGCAATTCTACATAAGCTTAATTATCATGAAAACCCCACTTCTAAATCTTGCTTCTT	Top	T	T	T	A	T	A	T	T	A	T	T	A	A	T	A
454	P0738	P0738	4	31614944	31715592	31216408	ATAGAAACAATACTGATATGGCAGTCGCGGAGTGGAAGGTAATAGACAGAAGTTAAACAG[A/C]ATTGAATATAATCGATGGTTAAAGGAACCTTTGGAAATTAATAACAGTAAAAGGTAGAGC	Bottom	T	T	T	G	T	G	T	T	G	T	T	G	G	T	G
455	NIAS_Os_ac04001199	Rik3699	4	31850912	31951560	31452368	GGTCACTGAAGTTTTCACCACCTGTGTCAGTTGATCAGCTTGGAGTGAATTTTTTCTCAG[A/G]TTTTTTTACATGTCATGTGCCGTTGGTACCTGGCCCTGTCGTTGCTGTCGGTGAGGGCTC	Bottom	C	C	T	C	T	C	C	C	C	C	C	C	C	T	C
456	NIAS_Os_ad04012082	ad04012082	4	32054979	32155627	31656440	CAGAGCCCACCGACTTGGAGGCAGTCGGCCCAAGCATTTGAAAGCCCAGAAACATCTGCT[C/G]CGAGTGCTCACCTTCCGTGTAGCTTCCTAGTAGTTCCTACACTACCAAACTACCGCATTA	Top	C	C	C	G	C	G	C	C	C	C	C	G	G	C	G
457	NIAS_Os_aa04008898	aa04008898	4	32319207	32419855	31920666	GGACTACCTTTGACAAGAATCAGGAAACCTTCTATACTGAATTCTTTTGGTGTACCTGTT[A/C]ACAACCAAATTTGGTAATTTCGGCATCGGGAAAGAAGATTAGATCGAAGCAAAGTCGGAG	Top	C	C	A	A	C	A	C	C	A	C	C	A	A	C	A
458	NIAS_Os_ad04012391	ad04012391	4	32994708	33095356	32596171	ATACCGTATTCCTTGCTTTCACCGAGGTAACTACTCCTAAACCAGGTCACATCCACGTTC[A/G]AGGCAAACAACTTCTTCCTTCGAGCTACTACTATACTTTTTTTTTTCACATTGCTTTCAT	Bottom	T	T	T	C	C	C	T	C	C	C	T	C	C	T	C
459	P1275_0	P1275_0	4	33241017	33341665	32842485	CTGGTAAGCCTTGCCTTGTTTATTTGGAGATCCTTATGTAAATTCTCGAACATTTTAATC[A/G]GCACTCTCTTCTCTGAAAACAAAGTAGTCGCTTTTTGCTGGCA	Top	G	G	G	A	G	A	G	G	A	A	G	A	A	G	A
460	NIAS_Os_ad04012635	test00300	4	33475110	33575758	33076575	ATTAAATTAGCTATAGATGAATTGGAGCTAGTAGTTGGCTATACTATTGAACTTGCTCTT[A/G]TTGCTAGCACCAGATCTCATCAGTCATCAGACGCTTGGTCACTTTCACCTCACTTCGTCC	Top	A	A	A	G	G	G	A	G	G	A	A	G	G	A	G
461	NIAS_Os_aa04009569	aa04009569	4	33623796	33724444	33225262	GATATTTTTTTTTGCAACTTTACTAAAAAAATTTTATGGTTGAAAATGGCATCAAAGTAA[A/G]CAGACCGAGAAAGGAATACTACTGCGTCAGTAGAAATTGAGCTGATGGAACAGCAATGGT	Bottom	C	C	C	T	T	T	C	T	T	C	C	T	T	C	T
462	NIAS_Os_ad04012889	ad04012889	4	33949310	34049958	33550779	TTCATTACATTTATGTAATTGTGCCCACTACCGGAGCTAATATATTGCTCTGAAAATTAC[A/C]TGCAAGCTGTCAAGCCAGACCCACCCGTTTTCGTAGCGTCCTCCGAACAACAGTCTCGTG	Top	C	C	C	A	C	A	C	C	A	C	C	A	A	C	A
463	NIAS_Os_ae04007540	Nag08KK10357	4	34416413	34517061	34017876	ATTGAAGTCATTGCTGGGGAGATCGGAGAAGTAGAAGCAGAATTCTGGATCAGCGGCGTC[A/G]CCGTCATCTTGGTCGTCGAAGATGCAGCTGCGCAGCTTTCTGGTCATGTGTTCGACGATC	Bottom	T	T	T	C	T	C	T	C	C	T	T	C	C	T	C
464	NIAS_Os_ac04001267	Rik3762	4	34625483	34726131	34226941	CCCTAGCTGTCATCCCCGCTCAGAGCCGTAGTCAAACCCCCTTGACCGGACAGAGTAGAT[A/G]CCATGCCACTCAACTCACTCATATCCCCGAAATGCCCCTCCCTTCCAATCACAAAGGTAT	Bottom	T	T	C	C	C	C	T	C	C	T	T	C	C	C	C
465	NIAS_Os_aa04009737	aa04009737	4	34929308	35028627	34529440	CTATACCAATTCATAAATATATCCAGTTTTACTCCCTTTCTTTCCTTTTCTTTCTTTTTT[A/T]AAAAGAAAAATAGAATGGAGCAAGTACAAGCATGCACCTATCGATATGTATATAACTTGC	Top	A	A	T	T	A	T	T	T	T	T	A	T	T	A	T
466	NIAS_Os_ad04013513	AD04013513	4	35334679	35433998	34934814	CACATACATTCGTTCAAAAGAAAAATCAATCATCAACACGATCGAGCTAGCATTAGCAAT[A/C]CCTGCATGCCCTCTATCAATACAGTTTGATAAAAATCAACTTCAGCTAGACAGTAGTTCT	Top	A	A	A	C	A	C	A	A	C	A	A	C	C	A	C
467	NIAS_Os_ad04013544	ad04013544	4	35383857	35483176	34983993	GTGGTGTGAGGAGCTGCGAACTCTCGGTGGCGTTGTGTTTGTTTTCTTTGTTTCTTTTCT[A/G]ATTACAATCTTTTAGGGTTATAATTTTATAATTTTTTTTTTGCTATATCAATATGAACTT	Top	G	G	G	A	G	A	G	G	A	G	G	A	A	G	A
468	NIAS_Os_aa04009883	aa04009883	4	35834910	35934229	35435056	AGAAGGAATTCGTCGACGATCGATGGAGGTGCGATGCTCGGAATTGGAATCCGCAGGCAG[A/C]AGTAAACTGGAGTAAATTATCAGAAGATGAGACGAAGAAATCGACCGACGATTATAAACC	Bottom	T	T	T	G	T	G	T	G	G	G	T	G	G	T	G
469	NIAS_Os_aa05000026	aa05000026	5	142341	164299	164299	TGCCTGGAACATTTTCCTAGCAAAGTACGCGACATGACAGCATCAGATATTAAGTGTTTA[A/T]CTATTGAACTCATAAAGTGGCATGCAGACAGATTTAGAGCAAATATATAGCATGTTAGAA	Top	T	T	T	A	T	T	T	T	T	T	T	A	T	T	A
470	NIAS_Os_ac05000011	ac05000011	5	441754	463712	463712	GTGGGTGAAATTAGATGGAATGAAATACATACCTAGGTTAGCGATGAAATGGTTTCTGAG[A/G]TTGATAATATGCTATTGATCAAGTAAACCGACCTACAAGGTATATATGTAACAATTATGC	Top	A	G	A	G	A	A	A	G	G	A	A	G	A	A	G
471	P0745_2	P0745_2	5	543392	565350	565350	TGTTCATTGATTTCCTGTTACATGAGACTGTTTTTGTCAAAACTCTGCAAAGTTTT[A/T]AGTCTTTTGAGTGCTATTCTGTCATGTAATTTCTTGTGAAGATGTTAAGGCATTTGA	Top	T	T	T	A	T	T	T	T	T	T	T	A	T	T	A
472	NIAS_Os_ad05000479	ad05000479	5	958291	980249	980248	GCCTACAACAAATTAAAGAGCTCTACTAGATGTCACAGTAGAGATCGAAGCCCTGGCCGT[A/G]GCAAGCAGTTCTGAGCAGGCACAATATATTTGTAACATGCAGAAATAAGGGGTGTACCAG	Bottom	C	C	C	T	C	C	C	C	C	C	C	T	C	C	T
473	NIAS_Os_ah05000081	K05sf075	5	1153072	1175030	1175028	TCATTTAAATTTCTTTCAATCTTACCTCTA[A/G]CTATTCTCTCACCCCCATTCATCTCTCATTTAATTAGAGAAAAACAACA	Top	A	A	A	G	A	A	A	A	A	A	A	G	A	A	G
474	NIAS_Os_aa05000045	aa05000045	5	2338894	2360852	2360849	TTTCTTACAAGCTATTTAGAATAATAAGTACTCCCTCCATATTAAAATATGTATGACGCC[A/G]TTAACTTTTTAATCAACATTTGACCATTCATCTTATTCAAAAAATAATGTAATTATCATT	Top	G	G	A	G	G	A	A	G	G	G	A	G	A	G	G
475	NIAS_Os_ac05000021	ac05000021	5	2816864	2838822	2838818	CCGAACCATGATTTTATGGTTTGACCACCTCTTTACTAGTTCCCTCAGCATAAACTCGTC[A/G]TGTTTATCTCTTAATGAAGGTAAGACCTGAAATATATTAAAATTAAGTGATATAAAGCTC	Top	A	A	A	G	A	A	A	G	A	G	A	A	A	G	A
476	NIAS_Os_ac05000049	Rik3812	5	3198946	3220904	3220900	CTTCCCTGTTATCAACGAGGCCTGCCAGGTCCTCAGTGAGGGCATTGCCAACAAAGCCTC[A/G]GACCTCGACATCGCCTCAATCTTCGGCATGGGATTTCCACCATACAGGTGCTTCCTCTCA	Bottom	C	T	T	C	C	T	T	C	T	T	T	T	T	C	T
477	P0749_2	P0749_2	5	3792497	3814455	3814450	ATTGCAGGCTGTAACATAGTTGTTGCTACATAATGGCAGGATAGCAGGAAAGGGTCATTG[A/G]GTTTTTTCTTTTTCTTTTCTAATGTTGGTGGTTATCAAAAG	Bottom	C	C	C	T	C	C	C	C	T	C	C	C	C	C	T
478	NIAS_Os_aa05000263	aa05000263	5	3868405	3890363	3890358	GCACCATATATGATAAACTATCAGATAAAGAAAAACTCACAATAAGTTTGTTCCATGAGA[A/C]AATTACCCAGAACTTCAGAGCTTCATATGGTCTTATAATATGTCTCGCTACTACATAATT	Top	A	C	C	A	A	C	C	A	A	A	C	C	C	C	C
479	P0354	P0354	5	4077905	4099863	4099858	TCACTTATGACTAACATTTCTCAAGGTTCCCAAGCTATGGTTTATATT[A/G]TTCCATTACATGATACACTCTTCGAGGATAAGAGCTGTTTACCTTTCATTTTTGTAGGCC	Bottom	T	T	T	C	T	T	T	T	C	T	T	T	T	T	C
480	NIAS_Os_aa05000309	aa05000309	5	4418382	4439002	4438997	AAGTTATTAAGTTTTATGGATGGTAATGTAGGTTACAATTAAATCTTTATGGCAGAAGAA[A/G]ATATTCATAAGACAGCTTTCAGGTGTCCTGTTGCAATCGGCTTGTTTGAGTGGGTTGTGA	Bottom	C	T	T	C	C	T	T	C	C	C	T	T	T	C	T
481	NIAS_Os_aa05000340	aa05000340	5	5320109	5338060	5338054	AGGAGTCCTGAATATAATGAGAGAGAGGATAAGCCAGCACATCTTTTTTCAAAGTTGCTT[A/G]TCTCATTTTGGAAAATTGCAAAGCCATATGTTTTGCGCCTAATAATTATTATGGATCAAT	Top	A	G	G	A	A	G	G	A	A	A	G	G	G	A	G
482	NIAS_Os_ae05001215	AE05001215	5	5641193	5659144	5659138	ACTATTGCATCGAACCAAACGCTTAGTTATATACGCCCTCGGAATTTGATGCAGCGAATT[A/C]TCCACCCTGTACATTTGTTCACGAATGCTGGTGCGAATTGAATGCATGTGTATCACAATT	Bottom	T	T	T	G	G	T	T	G	G	T	T	T	T	T	T
483	NIAS_Os_ah05000258	Nag08KK10688	5	5768325	5786276	5786270	TCATCCAACTCTTATTGGAGAAAAGAACGGGTGGTCTAGCTATAATTCGCAGGGTTTTCC[A/G]AATGTTCTAGCTACCATTGAAACTAGTGATCAAAACTACATATCGAAGGCTTTGTCGATG	Bottom	C	C	C	T	T	C	C	T	T	C	C	C	C	C	C
484	NIAS_Os_ab05000064	ab05000064	5	5939434	5957385	5957378	CGCATCACAGAGATGATGAAGCTTACCATGCATGGGCTGTCTTCGTCCTTGAGCTCGATC[A/G]GTGAGGTGTTGTCGTTGACACTTGACAGAGGCGTCAGACGATGGCACGACAAGTGTGCCC	Top	A	A	A	G	G	A	A	G	G	A	A	A	G	A	A
485	NIAS_Os_ad05002178	test00316	5	6201998	6219949	6219941	AGATATTCAAATCCATGTCAGTTAGGAAGGGCCTCAACCTCAATCCTAAGTGGATCCATT[A/C]TAGGGTTAAGGCTAGGGATTACTGTCGAAGAAACGGGAAGCAAAGTCCAATCTCCGACTG	Top	A	A	A	C	C	A	A	C	C	A	A	A	C	A	A
486	NIAS_Os_ae05002312	AE05002312	5	6705918	6723869	6723858	TTCGTTTTTATGATCACACGTCAGATTCAACATCGCCGTCTCCTGAGCCTTACAGCTAAT[A/T]AGCCTAAACCATTTTCAGAAAAAAGAAAAGGAAAAGGAAAAGTTTGATATACGAGTGAAC	Top	T	T	T	T	A	T	T	A	A	T	T	T	T	T	T
487	NIAS_Os_ah05000379	Nag08KK10809	5	6973257	6991208	6991197	TGTATAATTGAAAAAGCATATTGCTTATATGAGTTGCTTCAATCCGAGTTTGGATCAATT[A/G]AGATGTATCTTTCAAGAAAACACTTGAATAAGATCAAGTCAGTATTTTGCAAGTGAAAAA	Bottom	C	C	C	T	C	C	C	C	C	C	C	C	T	C	T
488	NIAS_Os_ad05002647	test00318	5	7153087	7171038	7171027	AGCTCTTACTAGATTAATAAAGAGACGATGTTGATATATACTTGGCAGATGGACTGTACT[C/G]AGTGTGACAATCTGCTCATGTTGTGTGCAGTCTGAAGGGAGAAGCAGATAGAGAATAGCA	Top	C	C	C	G	G	C	C	G	G	C	C	C	G	C	G
489	P0753_2	P0753_2	5	7381762	7399713	7370701	ATTTCTTTATGTTTACAGCCTCCAGTACATTTGTTTCAGATCATGCCTTATTCTT[A/G]TAGCAATGAGGAATACATGGGCATGAAGTTGCAAATGCATTTGACTAATTTATATTT	Top	A	A	A	G	A	A	A	A	A	A	A	A	G	A	G
490	NIAS_Os_ah05000411	ah05000411	5	7574634	7592585	7563575	CTTTTCACATCAGAGATTATTGATAACAAACAGAACCTGGTAATTTATTACGCGTCCACC[A/G]ATTAATAAACCCTAATTAACCAAACTTAATCTAGAATATGTAGATAGGGTATTAATAAAC	Bottom	T	T	T	C	T	T	T	T	C	T	T	T	C	T	C
491	NIAS_Os_ac05000104	ac05000104	5	7874326	7892277	7863267	TCGCGGATGTGGATTTGTCTCGTGTCCCAGAGAGCATTAGGCCGCAATTTGAGTCCTGGT[A/T]TCGTCGCCATTATGCTCACACAAGATTTGTGAATGCCGAGTCGTCTGCTCCTAACAGCTG	Bottom	A	A	A	T	T	A	T	T	T	A	T	A	T	T	T
492	NIAS_Os_aa05000783	aa05000783	5	8257074	8275025	8246015	ATGGAAGAAAGATGGGAAAAGAGACAAACATCGATGTTGAGCTTAACAATGACGTTTAGC[A/G]TTTATAGAAGGTAACTTGGCTCTACGAGGATAGGGAAATGAAAAGGAACGTAATAAAAAA	Bottom	T	T	T	C	C	T	T	C	C	T	C	C	C	C	C
493	NIAS_Os_ac05000115	Rik3855	5	8472304	8490255	8461245	TTTTTGAACAAACCTACGAACGGGTAATCACACTCTCGTGACAAGGACGGACGGCTTTCA[A/G]CATAAACCGATGAAGATGGATGAAAACTAGACTAGAACTAAGTAAAAAGTAGATGTGATA	Top	A	A	A	G	G	A	A	G	G	A	A	A	G	A	G
494	NIAS_Os_aa05000797	aa05000797	5	8675796	8693747	8664737	ATCTTTATTAGCTTGAAGAAAGGTGATGAGCACGCTTTCCTATTTACAATCTAACTCAGC[A/G]CCAATTACTGCAATTTTAGAAGAATTAGAGGGATCAAGTGGAATTTTCTTTGTCTTTGCA	Top	A	A	A	G	G	A	G	G	G	A	G	G	G	G	G
495	NIAS_Os_ac05000126	Rik3866	5	9254515	9272466	9243455	ACAAGCTTTGAAAGAGACTTTCTTGGTCCTGTAAACAAGTATCGAGGACCTTTTTTTTTT[A/T]AAAAAAAAAGAAACACAGTGGTTCATACACGCAAGTACACTCATCCTATAAACACAGCAT	Bottom	T	T	A	T	A	T	T	A	T	T	T	T	T	A	T
496	NIAS_Os_ad05003729	test00322	5	9530728	9548679	9519668	ATGATGAAAGCATGGCGGCCATTCAAGCGTCGTCCCGTGGCCTCAGTTACACGTCGGGTA[A/G]ATATATGTCATATTGCTTTTAATGTAAGGTACACTCAAGATAATAAATAGCGTTTTTAGC	Bottom	T	T	C	C	C	T	C	C	C	T	C	C	C	C	C
497	NIAS_Os_ae05003046	AE05003046	5	9606711	9624662	9595651	ACCTAGTCGAAATCAAAGCCGCTCGGCTCGCAACCGCCGCCGCTGGTTTCTTTCGGCGCC[A/G]CCTCCGCCGACATCAGCCACAATCGACGCCGCCACCATCGGAAATCGATTCGATTTCCCT	Top	A	A	G	G	G	A	G	G	G	A	G	G	G	G	G
498	NIAS_Os_ad05003736	ad05003736	5	10036979	10054930	10025919	GGCGAGGTCGCCAATCCGAGCCGCCGGCCATGGATGACGTCATGCTGACGTCATCATCTC[A/C]TCTTTTTCCTTTTCTTTTAATAGATTAAATCTTCGGAAAATCATAACTAAATCATCGTAA	Bottom	T	T	T	G	T	T	T	G	G	T	T	G	G	T	G
499	NIAS_Os_ac05000135	Rik3875	5	11011197	11029148	11000137	ACCTGGGCCTCTACGCCTCCTCTGAGTCCATTCGCACGGGCCCGTCTAAGGGCCTGTTCA[A/C]TTTGTTGCCAAAAAAAAACCTTACTAAATTTTGGCAATGCGAAAATTTTGATATAGTTAC	Top	A	A	C	C	C	A	C	C	C	A	C	C	C	C	C
500	NIAS_Os_ae05003061	AE05003061	5	11256091	11274042	11245031	ATAGTACTACCGTAGGTCCACAGCAAGGCCATGAGTGCGGTCCTAGTCGGCTAGAGTACT[A/G]TATGGTAAATCTCTTTTTATTACTATAATAATGTTGTATTATTATATGAAAGCATTGTTT	Top	G	G	G	A	A	G	A	A	A	G	A	G	A	G	A
501	NIAS_Os_ad05003748	test00324	5	11424120	11442071	11413059	TGCAGAGTAGCCATCGGGTGGGACCTAAAATATACTATGGGTGTAAGTAGTAAGTGGGCC[A/G]TTGGGCCATGTAAGAAAAGGGAGTCGGGCTTGCGTGCCTGGGAAGTGTGATGCGGGTTGT	Bottom	T	T	C	C	C	T	C	C	C	T	C	C	C	C	C
502	NIAS_Os_ac05000138	Rik3878	5	12284303	12302254	12273242	ATTCATCAATTTCCCAAGATGGTAAGTTAGATAGGGCAAAGGTTCATAGGTACAGGTATG[A/G]CTTAGAATAATTTGTGTACTTGTATTGTATCTTGGGAAATTTTATTCCACATTAATCCTT	Bottom	T	T	C	C	C	T	C	C	C	T	C	C	C	C	C
503	NIAS_Os_ab05000128	ab05000128	5	12410382	12428333	12399321	AACATGATCGGCGGCCGTCGTTGGCTCCTTCCCCAGCGCCGCCTCCACCGTCTTCCCTAC[A/G]GAGGTTGGGGTGACGCCAGCCCCCATCGAATGGAGCACGGGGAGCCGCCGTCGGCTGGAG	Bottom	T	T	C	C	C	T	C	C	C	T	C	C	C	C	C
504	NIAS_Os_ac05000141	Rik3881	5	12766882	12818081	12789069	TCTGGTAGGTTTGTTTGGTCTTGTGCTATCCTACAAGTTGAAGGTGGAGAAGCAGAAGCA[A/G]GGGGAGGAAATACCACTGGGAATCCGGAAGAAAGTGCTACTGGTGGAGCAAGGACCAGTA	Top	A	A	G	G	G	A	G	G	G	A	G	G	G	G	G
505	NIAS_Os_ad05003773	test00327	5	12822989	12874188	12845176	TGCCGGTTGGGAACCGGCTATAAGTGTCGGTTTCCCAACCGGCACCTATTGATCGGCACC[A/G]ATAACAGTAACTGGCTCCTATGACAATTATTCAACCGGCACCTTTAGCTTTGCTCGAGCC	Top	A	A	A	G	A	A	A	A	G	A	A	A	G	A	G
506	NIAS_Os_ab05000132	ab05000132	5	12998736	13049935	13020923	TCTGAACTGCTTCTTTGAAGGATATGGGTATACGTTCTCACGGGAGACGAGTGGCCAGCT[A/G]TATTGCTCAGGATACCAAGCGTTGGTGGCTGACCCAAGCGATTCTTCACTCGTTCATGCT	Top	A	A	G	G	G	A	G	G	G	A	G	G	G	G	G
507	NIAS_Os_ae05003091	AE05003091	5	13443782	13494981	13465969	CGTTTTTCTCTCTTTACTTTTAATTCGTATTCCTTTCAATACTTAGCTTACTTCCTTATA[A/G]CAGTGGACAGCAATATATTTTGCATTCAACTGTACTAGCGAATTACTAGTAACGAGGAAT	Bottom	C	C	T	T	T	C	T	T	T	C	T	T	T	T	T
508	NIAS_Os_ad05003938	AD05003938	5	13961442	14012641	13983629	CAGAATGGTATTTTCTGCCTGTCTTGTGAACGCCAAGTTGAGCAAAGCTAACA[C/G]GCTACGGAATGCAAATTAAGTCCAGCTAGCCTGAAATGAGCAAAGCAGAGGCCCCAAGAA	Top	C	C	C	G	G	C	C	G	G	C	C	C	G	C	G
509	NIAS_Os_ad05004121	K05sf153	5	14293273	14344472	14315460	GGTGAAGGAGGCCGCGATGCTTACCGTGCCAATGCAAGGGATGGGATCATGTCCCGTAGC[A/G]TTTTTGAGTGGGTAAAAATTAAAGGAGAGATGGGATGTCTAGTAGGGTGTGTTCGAATTC	Top	C	C	C	T	C	C	C	C	T	C	C	C	T	C	T
510	NIAS_Os_ah05000730	Nag08KK11160	5	14451529	14502728	14473716	GCCTACTGGAAATTCATACAGACTTTGGACAAAGAACAGCTGCAAGCCAGAGATGATCTA[A/G]GTTTTGGGGGCTTAACAAAAATGAATGGAGTCCAGATTCGCCGGCTTTTCTGCAAGCAAA	Bottom	G	G	G	A	G	G	G	G	A	G	G	G	A	G	A
511	NIAS_Os_ah05000764	Nag08KK11194	5	14728843	14780042	14751030	AATTTTCATATTTGTGCACGGAGCGAGTAACTACTCGCAGTAACAACTAACAAAAGGGTA[A/T]TAGCGGCCTACTTAATCACTGAGTTTTCACCAAAGCAACGAATAACGACTCCACAATTCG	Bottom	T	T	T	A	T	T	T	T	A	T	T	T	A	T	A
512	NIAS_Os_ae05003507	AE05003507	5	15058121	15109320	15080308	GTTTTTAGCCCTGCCACTGCCATCCCGACTTGCCACTCAGTTTTCTAGGCGACGAGCTCT[A/G]GCGGTGGCGAGGTGGGGAGAAGGGTGAGGGTGGCGGTGGGGATAGCTAGGGTTTCGCCCC	Bottom	T	T	T	C	C	T	T	C	C	T	T	T	C	C	C
513	NIAS_Os_ah05000795	K05sf056	5	15206800	15257999	15228987	GATGAAGGTCGATGGAAATCCTTTTCCCGTCAACATGGTACATACA[A/G]CTAGTCAAGCAGCCGATGGAGCTCGTGTAAAGGGTTTCCAAGTACATTCGGCTAAGAT	Top	C	C	C	T	C	C	C	C	T	C	C	T	T	C	T
514	NIAS_Os_ae05003574	AE05003574	5	15508729	15559928	15530917	CTTGGATCCTAATAGGACATGAAAGCAAAACTAGCACTCCAAAGCAACCAATGAGGAATT[A/G]AAAGAAAATAAGTGCCATCGCATCTATAAATAGACAATGAAAACCCTCCCCATCGTTCAC	Bottom	C	C	C	T	C	C	C	C	T	C	C	C	T	T	T
515	NIAS_Os_ad05004971	AE05003833	5	16188814	16240013	16211001	TCCAAACACACCCCTAAACTCTAGCAATACCAGTGCGGCTGCCTTATTTGAGAAGCCAAA[A/G]CCGCCAACTAGGCTAGGAACATTGTAAGAAACATCCTCCACAGTGCATATGGTCTATTTT	Bottom	T	T	T	C	C	T	T	C	C	T	T	T	C	T	C
516	NIAS_Os_ah05000823	K05sf120	5	16348468	16399667	16370655	GACTTGTTAGGACTCTGCATATCAAAGTATGGAAATGGAAGTAGGTTATGGCACTTCGCA[A/G]CATCGAGACACCAATTAAGGACTTGCAGTTATTTCTAAGCATGGAGATTAGGAGGCGCAA	Bottom	A	A	A	G	G	A	A	G	G	A	A	A	G	A	G
517	NIAS_Os_ab05000169	Ei2454	5	16556457	16607656	16578644	ACCCCCGGACGTCCCCAGATGCACAACCAATGGCCCAGCTTCAGTCTCCATTTCGCTCCG[A/G]CAGAAGCTGGCCTTTATTAAGTGTAAATGAATTTGAATCACAACTCAACACAATAGGCCG	Top	G	G	A	A	A	G	G	A	A	G	G	G	A	A	A
518	NIAS_Os_ae05004005	AE05004005	5	16974580	17025779	16996768	CTTCTTCCTGCTCCAGCACAATACTGAGCAGCAAAGGATGGGTTTGGGGGCCAGCTTTTT[A/G]GCCAAACGGCGACAACGGCGGTGGCAACAGAGGAGACAGTGGGCGCGGGAGAGGATGCTA	Top	A	A	A	G	G	A	A	G	G	A	A	A	G	A	G
519	NIAS_Os_ad05005550	test00336	5	17163310	17214509	17156498	GTGCCTAGGCGTCACCATGGGGAGGCACCTTGTCGAGCTCTGCCGCGATAAGTACCAACC[A/C]GCGGCTTGCTACCGCTCTAGGTCGGCGTCACCATCACCGCCTTAGATTGGTCAATTTTTC	Bottom	G	G	G	T	T	G	G	G	T	G	G	G	T	G	T
520	NIAS_Os_ah05000909	Nag08KK11339	5	17371396	17422595	17364582	CCCAAGAAAACTGCACCGTTCAGGCATTAGCAGCATCTTTCCTTTGTAATCTAGGAGGAA[A/C]TTATTCCTGGTCAGGGGAATCATATACTGCTGCATGGCTCGCAAAGAAAGCAGGACTCAC	Bottom	G	G	G	T	T	G	G	G	T	G	G	G	T	G	T
521	NIAS_Os_ab05000210	Ei2475	5	17940376	17991575	17933564	ATATCCTAGTTTGTGGACATCATGGGCCGTGGCCCAACCGCTGTATAAACATAACAAAAA[A/G]GGGAAGCCACCATTCTAGGGTTGCCTCCCAATCCCAGACTCTCCATTTCCGCCTCCAAAC	Bottom	T	T	C	C	C	C	T	C	C	T	T	C	C	C	C
522	NIAS_Os_ac05000227	ac05000227	5	18203829	18255028	18197017	TACTGTTCACCTCTGACTTTAACCCCCTAAAGTCAGAGGATCTCAATCCAGGCAGGAAAC[A/G]GGTTAGGATGGTGGATCTACTGGCTGTGTGACAACATGGTTGGTGTGACCATGTGTGCGC	Top	A	A	A	G	G	A	A	G	G	A	A	G	G	G	G
523	NIAS_Os_ac05000231	Rik3969	5	18475734	18526933	18468922	TCTGATCGTTACTCCTTCTGTAAATTCTGTTTGACAAAACTATGCTTTCTCTCCATCTAC[A/G]TATATGCAGGAAAAAGTACGAGTTTCAACAGTTTGTGACTGATCCACAGTTTTCATGCCC	Top	G	A	A	A	A	G	G	A	A	G	G	A	A	A	A
524	NIAS_Os_ad05006421	AE05004370	5	18629834	18681033	18623022	GACCGTATCAGTATCTAAACATGTTTATATTTTGAAACTCTGCAAGGACGTCGTCCTAGT[A/T]CATCGAAATGGTCATCGAGGTTGACATGTAATCCGTACATTTTGTGCTTAGCTAGCTCAT	Top	T	A	A	A	A	T	T	A	A	T	T	T	A	T	A
525	NIAS_Os_ah05001015	Nag08KK11445	5	18965527	19016726	18958714	TTTTAATTTTTTTATAACTTTTTGAACGATACGTACAGAACGAGAGGATGTATGCTCGAG[A/G]GATAAGAATCCACTCTCTTTTTTAATTTCATTTGAGGCATGTGGTGATGAGCTAGGCTAA	Top	G	G	G	A	G	G	G	G	A	G	G	G	A	G	A
526	NIAS_Os_ab05000264	Ei2509	5	19166897	19218096	19160084	CCGGTAGGCGGTAGGAAAACCGGGAGAGGAGAAGATCTCGCGACGCCGCCGTCGTTGGCT[A/G]TTACGAGGGAATGATCGCGGTGGGATTTTGCTGGTTTTGTTTATGGGCGAGAGACGGGAG	Bottom	T	T	T	C	T	T	T	T	T	T	T	T	C	T	C
527	NIAS_Os_ad05006965	AE05004517	5	19514624	19565823	19507811	CTCGTCATCGCCTTCGTCGTGCCCATGGCGCAGTACTACGCCTACATCTCCAAGAAGTGA[A/G]CAGCAGCGGCTACCTGTTCTTTCCAACAAAAAAAGAGAGAAAAAATGAGCAGCATATGGT	Bottom	T	T	T	C	C	T	T	C	C	T	T	T	C	C	C
528	NIAS_Os_ah05001045	Nag08KK11475	5	19746730	19797929	19739917	GGCTTCCACCCTCTCTCCCGGCGGCGTCCCCGCGCGCTGATCGGTCGCTTCCTCTACGAT[C/G]GCCTGGTTTCCACGGCGTGCAACGGTGGCCCCCGCTTTTAAGTCACCCCCCGCTTTCTTC	Bottom	G	G	G	C	C	G	G	C	C	G	G	G	C	G	C
529	NIAS_Os_ad05007250	ad05007250	5	20021248	20072447	20014435	TACTTAACACTATTACCCCAAGATTTGTTCTTTCCCCTTTCCCTTTCCTCCGAGATTACC[A/G]CAGGTTGTGGCAGAATATATCCCGGCTCGAATCAAAACCAGCCGTATATATTCAGAGAAA	Bottom	T	T	T	C	C	T	T	C	C	T	T	T	C	T	C
530	NIAS_Os_ah05001094	K05sf026	5	20255565	20306764	20248755	CAAAACAAGGTGCTAATGTAGTAGCGAAATCTTGGATTAGTAAATGGCGATCAATGATTG[A/C]TTAGCAATATACGCTGTATCATCAAAGAAAATATTTAG	Top	T	T	T	G	G	T	T	G	G	T	T	T	G	T	G
531	NIAS_Os_ah05001141	Nag08KK11571	5	20492068	20543267	20485258	AACAGCATACTCTCTCCGTCCAAGAAAGAATTAATCTTGGATAGAATGTGACCTATCCTG[A/G]AATGACGAATCTGGATGGGTCACATTGTCCAGATTCGTTGTCTTAGGAATAAGTCACGTT	Bottom	A	A	A	G	G	A	A	G	G	A	A	A	A	A	A
532	NIAS_Os_ah05001165	Nag08KK11595	5	20725871	20777070	20719061	AAAAACCCTAAGTTTTGGGATTAGAAGTCATGTTG[A/G]GCATATGTTGGTGATTCTTTAAGTGCCTTCCAATCT	Top	G	G	G	A	G	G	G	G	A	G	G	G	A	G	A
533	NIAS_Os_ad05007909	test00344	5	20975072	21026271	20968262	TGAATTGCTTGACAACAATGGAAGAAATGCGCTCCATTGTGCTATTGAACATGGAAGGAT[A/G]AAGGTGGTGACAAACATCTGCAAATCCCCAAGCTTCACACAGATGATGAATACAAGAGAT	Top	A	A	A	G	A	A	A	A	G	A	A	A	G	A	G
534	NIAS_Os_ae05004645	AE05004645	5	21464539	21515738	21457729	AAAATGATCAAAATAATTAAATGTTGTTACATATATTTTTAAAGTTATTGTACTATAATC[A/G]CACGCACCTTGCAAGTTGTAGCACCCGTATGCAATTTAGTACAATTTGTTAAGTTTTTAC	Bottom	T	T	T	C	C	T	T	C	C	T	T	T	T	T	C
535	NIAS_Os_ah05001266	K05sf127	5	21557309	21608508	21550499	CAAAACAATCTCCCGCATGACCTCTGAAAATCCTAGCTTTTATATATCCGATCTTGAGAA[A/G]CGCTGGCCGTTTCTAGGTCCATTGCATGAGGATCCACATACGACTGTTGTCGATGCAGAG	Bottom	A	A	A	G	A	A	A	A	G	A	A	A	A	A	G
536	NIAS_Os_ah05001276	K05sf163	5	21799097	21850296	21753286	CAGTCAGAAGGCCCTTTCATTATGATTTTACAGTAAATATGACTTCAGCTCTTAATCTCT[C/G]ACGATCATTATGCCTGCAGATGAGTGGATCAACATTGTTCAACCTTTCACTCCTAACATC	Top	C	C	C	G	C	C	C	G	G	C	C	C	C	C	G
537	NIAS_Os_ad05008445	AD05008445	5	21988056	22039255	21942245	AGCTGCCTATGATACCTGTACAGCAAACTCTTCTATATATGATCTGTTCGTTCGACAGAT[A/G]AACCGTTTGGACGGCTGCGATGATCAGGACGGCGTATACGTGACGATGTGACCTAACCTA	Top	C	C	C	T	C	C	C	C	T	C	C	C	C	C	T
538	NIAS_Os_ad05008716	test00347	5	22403640	22454839	22357830	CACCCAACATTCGTCGGACAGCAGCGGGAAGCCCTGTGATCCATCAAACTCGCTGCAAGG[A/G]CAAAGTAGCAGCATGACCAGGAATCACAGCATCTCCGCCTCCCGGCACATCGAGGACGGC	Top	G	G	G	A	G	G	G	G	A	G	G	G	G	G	A
539	NIAS_Os_ad05008975	test00348	5	22880683	22931882	22834872	TGGAGTTCATTTGAAAAGTCTGAAAGTTCTGAATGTCAAAAGCTCGTTTTGACGAGGAAA[A/G]GAGCGTGCTTCCACTTTTATGGATTCTTCTACGTCAACTTTTCATTTTATTCTATTTACT	Bottom	T	T	T	C	T	T	T	T	C	T	T	T	T	T	C
540	NIAS_Os_ac05000298	ac05000298	5	23262105	23313304	23216295	TATACCTGTTGTGGCAAAGGCAAACCACACAAAAAATTGGAAACGCATCAAGGCCAGCCA[A/G]ACTGTTATTGTTGCTCGAAGAATTAATTAACTAAGTAGTTATAATTTAATCTCAGTTGAG	Top	A	G	G	G	G	A	A	G	G	A	G	G	A	G	G
541	NIAS_Os_ad05009232	test00349	5	23357404	23408603	23311594	CCCGTACTTGCGCCACCGGTAGCCGTCGTCGAGGATGTCGATGTCGCTCATCGTCTGCAC[A/G]ACCACCCTCGGCTCACGCACCGTCCGGTTGCCGGCCACCAGCGAGACGCCCTCGCCGTCG	Top	A	A	A	G	A	A	A	A	G	A	A	A	A	A	G
542	NIAS_Os_ad05009362	Nag08KK11842	5	23535647	23585497	23488488	CAGAAGTTGTGAAACAAAACGAACAATATATATAATTCTGAAACAAATACATGAAGCCAC[A/T]GCCCACAAGTTAAATCGAATACGCAAACTCAAGTTAGCAAGAATTAATTTACCTTCTTGT	Top	T	T	T	A	T	T	T	T	A	T	T	T	T	T	A
543	NIAS_Os_ad05009428	AE05004722	5	23796717	23846567	23749558	GTGACCCACCATATCACCATTTGGGAGGTTAACGCGGACCTGTAAGAACAGAATGTTAAG[A/C]ATTTTAGGGGTAAATAATTTAACAAACCTATCAAAGTCGCACACAAGTGCTGTTTTTTAC	Top	A	A	A	C	A	A	A	A	C	A	A	A	A	A	C
544	NIAS_Os_ah05001427	K05sf166	5	24068452	24118302	24021293	AGTATCACACTTATGCAACTCAAATCTTCTT[A/C]GCAGGATGATTTTTTTGCGCTGGTGAACCGGTTGCCGGAGAGGGGCAGCCGAATCTTTTG	Bottom	C	C	C	A	C	C	C	C	A	C	C	C	C	C	A
545	NIAS_Os_ad05009733	ad05009733	5	24307250	24357100	24260092	GTTCTTAGAACCCCAAAACCAGATACAACCGGCCCTCGAACTGTCAAAACCGGTGAAAAC[A/G]AGGTCCCTAGCGGTTTTGAAGACGGTTTTGGCTGATGTGGCGTCTACGTGGCTGGTTTGA	Top	G	G	G	A	G	G	G	G	A	G	G	G	A	G	A
546	NIAS_Os_ae05004835	AE05004835	5	26176855	26212618	26115609	TACAAAATAAACCTAGTATATGATGTGGCACATCTCTGTCTAGAACTCCAGATTCGTTGT[A/G]CTATGATGCGTCATATTTCGTACTAAGTTTGTCTTTTATGAGACAGGGGCAGTACCAAAT	Bottom	C	T	C	T	T	T	C	T	T	C	C	T	T	C	T
547	NIAS_Os_ae05004844	AE05004844	5	26645237	26681000	26583992	CGTCTCCGGTAGATGGAGTAAATATGGGGAAGAGAGAGGGAGTATGGGAGAAGAGAGGAT[A/T]GTACAGTAAAATAACTACGTAGGCTTTTTGGGTTAGGGATACTCATTGGGTCACCAGGGT	Bottom	A	T	T	T	T	T	A	T	T	A	A	T	T	A	T
548	NIAS_Os_ae05004880	AE05004880	5	27085229	27120992	27023987	ACCGCATTGGCCAAGCGCCAAAGTGCTGCGTCAGCAGCTATCGCCTACGTCACCTTGGAC[A/C]AAGATTTCTGTTGTTGACTGAAGACCCGATTATTTCTTTCCTTCTAGATCGATCGTCCAC	Top	A	C	A	C	C	C	A	C	C	A	A	C	C	A	C
549	P0445_3	P0445_3	5	27326962	27362725	27246720	ACACACTTGTACATTATCTCAAGTTATGAAGAACAGAGATCAACACAG[A/G]CTCCACTCAAATGTTGGCAACTATGTATGTAATGCGCTAACTATAAATGCTGACT	Top	A	G	A	G	G	G	A	G	G	A	A	G	G	A	G
550	NIAS_Os_ad05011658	test00358	5	27643533	27677957	27561951	CGACTAAAGTGAGAAGGACAAATTTACCATTTTCTGCTTTTTATTTTCCTTATGGTGGTC[A/G]CGATGTAATGCATAAGTGGATAAGCAGTAAGAAACCTGAATAGTAATGCAGTATGCAAGA	Top	A	G	A	G	G	G	A	G	G	A	A	G	G	A	G
551	NIAS_Os_aa05000991	aa05000991	5	27818350	27852774	27736768	AATAATTGATCCTATACAGGAAATCGTGGTGGCTGAAAAAGCCAGAAACGTCACGGCAAT[A/G]CTGAGTTCATAGAATAAAAACTGACATGGTTACTACTAATTATTCATCTTTATATTTGGC	Top	G	G	A	G	G	G	G	G	G	A	A	G	G	G	G
552	NIAS_Os_ad05011932	test00359	5	28123680	28158104	28042100	TAGCCGCGATGATTATTTTTTTGGTTTCAGGGGCTTATTCGAATTGTATTGGAGGAATTT[A/C]GGCTAAATGGTTATTTGTTGTTTTGGTATTGATCACTGAATTTGTGTCAAGATGACGGAT	Bottom	G	T	G	T	T	T	G	T	T	G	G	T	T	G	T
553	NIAS_Os_ae05006228	AE05006228	5	28496919	28531343	28415339	GTTTAGCAATTTAGGAAGTGTGCGTGTTAAAAAAGAG[A/G]ATGTTTTCTTCTCTTTCCACGGGCCTCAAACTTGAAGGTTATTTAGGTAGGAATCATGCG	Bottom	C	T	C	T	T	T	C	T	T	C	C	T	T	C	T
554	NIAS_Os_ad05012242	test00360	5	28599867	28634291	28518287	AAAAAGAAAAAGAAGAAGAAGAAGAAAAGAAAACTAAAATAACTGCCTAGTGCAATACAA[A/T]TGGCTCGGGCGGGCATAGGCCCGGTGACCACGCGCGGGCGACTCAGGAGAAACCTAGCGC	Top	A	T	A	T	T	T	A	T	T	A	A	T	T	A	T
555	NIAS_Os_ad05012520	ad05012520	5	29075950	29180888	29064884	CCGCCCTCCCCACGCTCGCGGCTCGTCGACGGCGCCGTCACCAAGAACGGCGCCCGAGGC[A/C]GCTCGTGGTACAGGTCCAAGTACTCCAAGTCGTAAAACGATGCCGCCGACGACCTCACCG	Top	G	G	G	T	G	G	G	G	G	G	G	G	T	G	T
556	NIAS_Os_ab05000327	ab05000327	5	29388932	29423356	29307352	CTTCATATTCCCACCCATGACTCCGACTCCGACACTGACCCATGCCCATGGCCGCGCTCC[A/G]CCTCCTGCTTCTCGCGCTCGCCGTCGCCTGCTGCGCCGTTGCCGAGCCGCCGCAGCAGGA	Top	G	A	A	G	A	A	G	A	A	G	G	A	G	A	G
557	NIAS_Os_ah05001810	ah05001810	5	29608741	29643165	29527161	AACAAGACAAATACCAACGTAGCCAAAACCAGCTGAAACGGATCATCAAAAGCTACCACC[A/G]ATTGAGGTGAGGTCTGAACAAAAAAGGAAAACCAACTTTCCCACCATTACGTGGTACGAG	Bottom	T	T	T	C	T	T	T	T	T	T	T	T	C	T	C
558	NIAS_Os_ae05006427	AE05006427	5	29835990	29870414	29754410	ATAGGATTCTTCTGAGGATGATTCCAGCGAAGATGATGAGGATGAGAGTGACGAGGAAGA[A/T]ACTCCCAAGAAGGTATGTGTATGTGTTTGAAGGATATAGTCTGCTTGTTTCTGTGCACTT	Bottom	A	T	T	T	T	T	A	T	T	A	A	T	T	T	T
559	NIAS_Os_ad06000098	K06sf037	6	198835	198835	199835	AGCCAACCCAAGTTGGAGTAAACGCTATATCAGTTCTTGTGCATAGCAGCTAAAACATTC[A/G]GAGAGTACTACCTGATCATCGAGACAAATAGCACCATCAGAATTGTGCCAGAACTCGCGG	Bottom	T	T	T	C	T	T	T	T	C	T	T	C	T	T	C
560	NIAS_Os_ad06000218	test00365	6	480718	480718	481717	CGGGGTAGCCAGTGATTTTGGAGGGAACTCCACACTACACTGCACACTTTTCTTCTCTCA[A/G]CTTGCCCTTGGGTGGTGCTGCTCTCCTTTTCAGATTCCTGCAGATTCAGATATCTCTTCA	Top	G	G	G	A	G	G	G	G	A	G	G	A	G	G	A
561	NIAS_Os_ah06000068	K06sf141	6	800024	800024	801023	TTTCACCTCACTGCATAAAATCGCAAAACCACCAAAGAACACCCTAATACGGCTGCAACT[A/G]CCACCATAAACATTTGGCCATATGTAAAAACAAACGTCACCAAATCACAAGGGATGAAGT	Top	T	T	T	C	T	T	T	T	C	T	T	C	C	T	C
562	NIAS_Os_ac06000039	Rik4126	6	1735460	1735460	1736459	TAACTTCTGTTTACATCTCCATTAATTTGATTCTGACGATTGGTTGGTTTATCAGAACTC[A/G]GGAACTCTGACGAAGACATCTTCTAAACAGAAAGTCAGGACGACAGTGTATATCAGGAAC	Bottom	C	T	C	C	T	T	C	T	C	T	C	C	C	C	C
563	NIAS_Os_ac06000043	Rik4130	6	1939947	1939947	1940946	TGGAATGAAACAGACCAGCATGATAACGAATCATTTATGGCTTGAATATCCCTGCACATG[A/C]CAAACAACACTTACAGTAAAACTGAAGTGCCCGAAATTATACTGAACACTTAGCAGAAAG	Bottom	T	G	T	T	G	G	T	G	T	G	T	T	T	T	T
564	NIAS_Os_aa06000247	aa06000247	6	2117781	2117781	2118780	AAATTAATTTTCAAAATTTAAAATTTAATAGCGGATGATATACTATAAGCTAGGCCTAAT[A/T]CTAAGACTTATATTGCTCCAACAAAGGTAAAAGTAGGCCATATGATCATATATGCATGAC	Bottom	T	A	T	T	T	A	T	T	T	A	T	T	T	T	T
565	NIAS_Os_ac06000051	Rik4137	6	2388171	2388171	2389170	AAAAGTATACATAAGTGATTTTTTGTGTGATGACGCATGAAGTGAGTGCAACCGGATTCA[A/G]TGCTATATTTAATTTCTAACTTTATTTTGCTATTGTTTTGTTTGTCTTGTTTTGATTTAT	Top	A	A	A	A	A	G	A	A	A	G	A	A	A	G	A
566	NIAS_Os_ae06000040	AE06000040	6	2809541	2809541	2810540	AAGCATGCCCAGTGACGTGCCACGTTCAGGGGCATTTTTCTCGACTTAGCTGAATGCCGC[A/G]AGCCATCCTAACCACGGGCTTTTTTTGTTTGTTTGTTTTTTTATCTCATAGATAAGCTTA	Top	A	A	A	G	G	A	A	G	G	A	A	G	G	A	G
567	NIAS_Os_ac06000057	Rik4143	6	3044618	3044618	3045617	AACAAACTAGTATGTATTTTATGGCACTTAGTATAGTTTTTTGAGGGTTTTTTTTTGGGG[A/G]CTTACATGAGATATAGGACAGGTGAAATGTTGAAGTATGCGGTTTTGGATCAATTGAAGC	Bottom	C	C	T	C	T	T	C	T	C	T	T	C	C	C	C
568	NIAS_Os_ac06000061	ac06000061	6	3252868	3252868	3253867	TGTTCTCTGTGTCTAGATGGTGATGTAAAGGTACAACAATGAATTAATTAATTAATGCAC[A/G]CTTAGTGAATTTGGCTGTCTAGAGTCAGTCTAGATTGATGGGGGTTAAGTGAAATTCAGT	Bottom	T	T	C	C	C	C	C	C	T	C	C	T	C	T	C
569	P0021_3	P0021_3	6	3591961	3591961	3592960	TCTTTTTCTAGTGTGACCTTTTATCATGTAAGTCTAATGCCTAACTAATAGAAGTTATAA[A/C]AGGCTGATGAAGTAAAGACTATGCTTGCTTGCTTCTATTTCCTTCTC	Bottom	T	T	G	G	G	T	G	G	T	G	G	T	G	T	G
570	NIAS_Os_ae06000191	AE06000191	6	3638340	3638340	3639339	TGTGCGTGTTCAGGGAATGTATCTGCCTGTTCAAGTGCATGTTTAGTCAAAGGCTCAAGC[A/G]TGCAGCGTGATCCTTGCCTTGTGAATAGTTAGCTAGTAAATCATAGACTGTATGGACCAA	Top	G	G	G	G	G	G	G	G	A	G	G	A	G	A	G
571	NIAS_Os_ab06000014	Ei2578	6	4240196	4240196	4241195	CAGAAAAAAAAAATCTCTTTCTCCGCGGCAACACACGCACAAACCACGGCGGCCCTTGTG[A/C]TCTCTCGCATGCACCGTGCAGTTCTTCACGCGAAGCTTGTAGGCGCAGCGATGCGTTTTT	Bottom	T	G	T	G	G	T	T	G	G	T	T	G	G	T	G
572	NIAS_Os_ah06000290	Nag08KK12530	6	4499085	4499085	4500084	GATGCGTCATAGATAATTACGCAGAAGGTTGATTTTGGGTTTGAAAATTCCTTCCCTCGA[A/G]GAATTCAGGGTTCTGCACATTTCGCTATTTAGAGCTGTCAATGTTTAGGTCTACAATCAG	Bottom	A	G	A	G	G	A	A	A	G	A	A	G	G	A	G
573	NIAS_Os_ad06002042	AE06000860	6	4797922	4797922	4798921	GGAGTGGTTTACAACCAAACATACCTGGGTAACTCCTAATTTGTGAGCCAGCAGAGTGGC[A/G]ACAAGGTTTCCATCACTGTAATTGCCAATGATGAGATCAGGTTTGGCTTGCATTTCCCTC	Top	A	G	A	G	A	A	A	G	G	A	A	G	G	A	G
574	NIAS_Os_ad06002074	test00375	6	5320615	5320615	5321614	CGACGTTAATTTCCCACGCCGCCTCATCTCCCTCCCTCCACCACGTACTGCTGCCACCTA[A/G]CTTTCTACGTGTGATCGATCATGTCATTTTCTTAATCCGTCCTCTGCTGATCCTCTCTCA	Bottom	T	T	C	C	T	C	C	T	C	T	C	C	C	C	C
575	NIAS_Os_ah06000342	Nag08KK12582	6	5468506	5468506	5469505	GCTTGGATTGGAGCTCTATATTAAGAGGTCTTCAAAACTATTTGGTTGCCTTGTTATAGT[A/T]GTCAAATTTTAGATGTTTATAGATCAACTGACTGACTCTTGATTCATTCTGTGCAACCTT	Bottom	A	T	T	T	A	A	T	T	T	A	T	T	T	T	T
576	NIAS_Os_ah06000354	K06sf112	6	5850984	5850984	5851983	AGCTCTTTTATGGTTGCAAGAAAGGAATTTCGGTGGAGGAGGCGCCTTTAAAAAGAACGG[A/G]AGTGAAGAAAAGAGAACAAGATTCTGACTCCCGTCCACACTTCAGTATCAATGATGGAAC	Top	T	C	T	C	T	T	T	C	C	T	T	C	C	T	C
577	NIAS_Os_ad06002186	test00377	6	6246206	6246206	6247205	GGACGACAAACAGCAATTCCACCAAGATGCAGGCCCCTCTGCACCATGATCTCATCTCTA[A/C]CCGGAGTACCCAGCTCTGCTCGCCAATCGGCCTATCGCACGGACTAAGAGCAGCAAGGGC	Top	A	C	A	C	A	A	A	C	C	A	A	C	C	C	C
578	NIAS_Os_ab06000081	Ei2615	6	6441111	6441111	6442110	TACCATCGCAAAATCTTGCTTACAGATGCAACCTTGGCTTCAGGATCAACAACAATTCCT[A/C]CATTTCTTAGGAAATCACGTGCAGCTTCCACCAGTTCTTTATCGATGTTTCCTGGCGAGT	Top	A	C	A	C	A	A	A	C	A	A	C	A	A	C	A
579	NIAS_Os_ac06000118	Rik4197	6	6921809	6921809	6922808	TACCTACTCCTGCCTCAATTGTTGCAGCTGCAGCCTCCACGTACATCCTTCCTGTTTGTC[A/G]ACACCAAAAAAACATCTCCGTTCTTACGCCACATTTTAGCAGTCTCTTAATATGTTCGCA	Top	G	A	A	A	G	A	A	A	A	G	A	A	A	G	A
580	NIAS_Os_ad06002387	test00379	6	7200705	7200705	7201704	GAGGATGCTGGCATGCCATTGCTCAAAGAATATGCTGAATTCTCGAGCTACGTGGCTGCA[A/G]ATAGCATGTCGTTCTATTGCTCCACATTTGCGACATGTCTGCTTGTGCATGACAGTCTAA	Bottom	T	T	T	C	T	T	T	T	C	T	T	C	C	T	C
581	P0580_0	P0580_0	6	7494802	7494802	7495801	TTTACTAGAAGCAGTGAAGGTTGCATCTCCTTGCACGTTACATGACATGCAATCCCCGTA[A/G]TCAGTAGTCCACTCAGAAAAGAGCCGAAGGAAGCA	Bottom	T	T	T	C	T	T	T	T	C	T	T	C	C	T	C
582	NIAS_Os_ad06002588	ad06002588	6	7671742	7671742	7672741	CGAACTCGAACAGCTATTTCCATCAAAGAAAAAAAAAACATGTCAGCGTATATAATCACT[A/G]GCAATAATTTAACTAAGCATCCAACTAATATTCGTTTCGCTTTAATAATCATCATGTTTT	Top	A	A	A	G	A	A	A	A	G	A	A	A	G	A	G
583	NIAS_Os_ac06000188	Rik4253	6	8004280	8004280	8005279	GGAAATGTTAGAATGGCTTACATTGTAAAACGGAGGAAGTAGTATTCATTTTGAATCGTA[A/C]TCTCATGAACAGCAGTTGTGCAAGATCTGATTTAACGGAGGCTAACGCGTTGCAGTTGCC	Top	C	C	A	C	C	A	C	A	C	A	C	C	C	C	C
584	P0013	P0013_2	6	8315382	8315382	8316381	ATAATTGAAATTTGTTCTACAAGTGTTTATTAATCTTGACTTACGTCTGCGCAGGAATGC[A/G]TAGCTTTGGGGGTGAGGAAATTCAACGTGAACACGGAGGTCCGAAACAGCTACCTTGA	Bottom	A	A	A	G	A	A	A	A	G	A	A	G	G	A	G
585	NIAS_Os_ac06000361	Rik4379	6	8406452	8406452	8407451	TATTCATCGCAGGAAAGTCACTTTACTACTGTTACAACTACTACTGCATTCAGGGGTAGG[A/G]TTCTGACGAGGGAAAGAGATCATTAACCGGCCTGTTTCTTGATTCTAGAATGCCATGACT	Bottom	C	C	T	C	C	T	T	T	C	T	T	C	C	T	C
586	P0014_3	P0014_3	6	8760443	8760443	8761442	TAATACAGAGGTCAACATGGTGAACCATCATTGGTCAATCTGAGA[A/G]CAGTATAATATATCATGCTAAAATAATCTATTGTATGAAAAACC	Bottom	G	G	G	A	G	G	G	A	A	G	G	A	A	G	A
587	P0030	P0030	6	9093390	9093390	9094389	TCTAATATCCAAGACCTAGAGTGAAATGATTCAAATTTCATTGCATGATCTGTTTGTTTA[A/G]TTCTTTGTCAATGCAGCCATCAATTCTGGCTTGCTTCAGTGCAAAGAA	Top	G	G	G	A	G	G	G	A	A	G	G	A	A	G	A
588	NIAS_Os_ac06000402	Rik4420	6	9349286	9349286	9350285	GCTTTTAGTGATTTGGAGGGTGCCTCCCGTGGGCATGCCTGCTACGCTGAAGAAGTAACT[A/G]AGCTATACAAAAAGAATTCGAAAAGGTATGCAAGAAAGCCTCCAAATGCAAAATCCGCCT	Bottom	T	T	C	T	T	C	C	C	T	C	C	C	T	C	T
589	NIAS_Os_ab06000588	Ei2829	6	9701056	9701056	9702055	CTCCATAGAACCTGGAGTTAATACAGATGTGCCATGCTTTCAGCTAACCATCCCCGAACG[A/C]CTCAACGCGAAAGAAAGGAAATCCTGCGCATGCCATAGGCCATAGCTGAACTGCGCTAGT	Top	A	A	A	C	A	A	A	C	C	A	A	C	A	A	C
590	NIAS_Os_ah06000580	ah06000580	6	10090111	10090111	10091110	ATATGCTTGGCGTCATATTGCTCTTCTATAAGCCCC[A/G]TATGTATTCACTTCCTTTAAGTTAGCAAAACTAGACACATGCATTTAAATGGTTAGATGC	Top	G	G	G	A	G	G	G	A	A	G	G	A	G	G	A
591	NIAS_Os_ac06000408	Rik4426	6	10437539	10437539	10438538	TAAAAGAGGCAAGGCTGAGAAGGTGTTTGATAGGATACTAGAAAGATGTGGAGGCTTACC[A/G]CTAGCTCTTGTTGCGATAGGAGCTGTCCTTCGCACGAAATGCATAGAAGATTGGGAAAAA	Top	G	G	A	A	G	A	G	A	A	A	G	A	A	G	A
592	NIAS_Os_ac06000518	ac06000518	6	10814980	10814980	10746979	TATATCTCAAGAATCCCGCATCCCAAACGAGTGTTAGGGTGTTTTCCTTAAGGCTGGAGA[A/G]GTGAGCTATTGCCTCGTTTTATGTCAGCATGCTTCCCGAACTGCTAAACAATACGTTTTG	Bottom	C	C	T	C	C	T	C	T	C	T	C	C	T	C	C
593	NIAS_Os_ac06000589	Rik4562	6	11145980	11145980	11077979	AAGAAAAAATTGGATCTGAACACGGTGAAAGTCTTCTCTTTTCTGCCATGAAAGTTTGTA[C/G]GCACCATAATTTTTTTTGATAGGATCGCAATACAAACCAACCCATCTTAACGTTATGCTT	Bottom	G	G	G	C	G	G	G	C	C	C	G	C	G	G	C
594	NIAS_Os_ad06004267	ad06004267	6	11503079	11503079	11435078	GGTCTCCCCTCGGTGCTACGGTGTAGCGCCATGTCCATGTACGCACGCCTGTGCTACCTA[A/G]GGTCTCCCCCTTGGTGCTACAACGCTGCACCATGTCCATGTTGTACGCACACCCTGTAGC	Top	G	G	G	A	G	G	G	G	A	G	G	A	G	G	A
595	NIAS_Os_ad06004369	AE06003548	6	11762663	11762663	11694662	TAGCGACCGGTTCATGGAGGCTGGCAAGTACATAGTGGAAATGCTTGACCGCGGAATGCG[A/G]CCAAATGCAGCGACATACCTGGCTGTGTTTGAGGCATACGTGAGGATGGAGAAGGTGGAA	Top	A	A	A	G	A	A	A	G	G	A	A	G	A	G	G
596	NIAS_Os_ae06003560	AE06003560	6	12209526	12209526	12141525	TGAAGATGAGGGTTCATTTCGAATCAACAAGACGATGGTCTATGATGCTTTCCTTGCCAC[A/G]GATGGAATGTTGCCTAGTCCAAACATAATGGCTTCAATGACAAGAGCAGTGTTCGAGCCT	Bottom	C	C	C	T	C	C	C	C	T	C	C	T	C	C	T
597	P0586_2	P0586_2	6	12503640	12503640	12435639	TGCAATGAGGTTGAATCTTCTCTTGGAGAGACATCAAAAGCTCTGGAGTCTAA[A/T]GTGACTGGGGCAGAAAACATTGACTCAAATATATCTGCAGATGACATTGATTGGGACATC	Top	T	T	T	A	T	T	T	T	A	T	T	A	T	T	A
598	NIAS_Os_ah06000652	ah06000652	6	13007213	13007213	12939212	TGATTTGTTCATGTCGATGATGGATTTGTTCATGTTGCTTGTTGGGAAATTGCAGTCAAA[A/T]GGGAATTTAGGTGGAGACATTGCAGTCAAAAGGGAATTTGGGTGGGTGATTTCTTTCTTT	Top	A	A	A	T	A	A	A	A	T	A	A	T	A	A	T
599	NIAS_Os_ad06005283	test00392	6	13420834	13420834	13352833	TTAGATGGATAATTACGACCATGAAACATGGCCAGATGTCTCAAGCACGCAATTCGTTCT[A/G]ATACTAAAAAGGTCTAATAGTGCAATTATCCCATCAACTGAGCTAGTGGTAATTAAGCAT	Bottom	C	C	C	T	C	C	C	C	T	C	C	T	C	C	T
600	NIAS_Os_ad06005517	K06sf052	6	13726548	13726548	13658547	ATGAAAAAAGATAAGGCATTGTGGATTGATGGTTTGTCATTATGGTGTGATGAAACATAC[A/G]TAATCATGTGCTGTCTTCCATTTTTCTCGCTTGTTCTGTTATTGTCTTCCCCTGATTTAT	Bottom	T	T	T	C	T	T	T	T	C	T	T	C	T	T	C
601	NIAS_Os_ah06000736	ah06000736	6	14077223	14077223	14009222	ATGGAAAACAAGATGTAAATGGAGGACAGGGAAGTTCTGTTACTCAGAACACCAATACTC[A/C]GGATGATGCAGACGAAATTCGTCTTGAGCTAAGCCAACCACAGGTTCCGGATGAGAAACC	Top	A	A	A	C	A	A	A	A	C	A	A	C	A	A	C
602	NIAS_Os_ah06000774	ah06000774	6	14498997	14498997	14430996	TTCTCAGAATAGGCTAACCGTCAGACTGATCTCGGATGTTGTCAATACCTGATGATGGTA[A/G]TTCGTCGAACTTTTTGGCGGTGGATGTCGGTTCAGAGGTAGTCGATCCGGGCAAGGCCTC	Bottom	C	C	C	T	C	C	C	C	T	C	C	T	C	C	T
603	NIAS_Os_ad06006231	ad06006231	6	14858858	14858858	14790857	CGGAGGTCGCTGGTCACCTGAGCAATTGACCCTGGCAGCAAGCGCTGGCGGCGTGGCCTT[A/T]GATTTTTTTTCATTTGGACGACTGCTTCGATGGGATAGGGAGGATTGGATGGGGACCTAG	Top	T	T	T	A	T	T	T	T	A	T	T	A	T	T	A
604	NIAS_Os_ad06006320	AD06006320	6	15006561	15006561	14938560	GTAAATTAGCACCAGGCTCAATTCGGACTTGGGAACAAATGCAAGATTCTTTTCTTGAGC[A/G]CTTCTACAGCACACAAAGGACTGTGGGCATTACAGAGTTAACTCAAACTGAACAAAGGGC	Top	A	A	A	G	A	A	A	A	G	A	A	G	A	A	G
605	NIAS_Os_ac06000628	ac06000628	6	15419585	15419585	15351584	GTACCTCATTTCCTTAAATTTAGAGATTTGTTCAATTATCTCTCTAGGGCATGGTTTTTT[C/G]CCTGAACGTACCTTATAATGACATATGTTGGTGCTCTTTTCTTAAGATGCATATTTTGGT	Top	C	C	C	G	C	C	C	G	G	G	C	G	C	C	G
606	NIAS_Os_ad06006654	ad06006654	6	15490630	15490630	15422629	TCAGAGTTGGTTTGGGCTTTTGCTGATAGATGATGTTCGATATGTAATTAATAGCTGCTA[A/G]CCTAGTATGTGGTCTTAGACAGTTAGATTTCTGACTAGAAGATGTTGCTTTGGCAGGAAG	Top	A	A	A	G	A	A	A	A	G	A	A	G	A	A	G
607	NIAS_Os_ah06000839	ah06000839	6	16368458	16368458	15491456	ATATACTGGCTGATTTGATGCACAATGGAAATGCCTCGCTGTTATGGTCATCTTCATGGC[A/G]TGGAATCGTTTTGTCCATTTTATAATTAACTACTACATGTTTTCTGCTCAATATTTTT	Bottom	C	C	C	T	C	C	C	C	T	C	C	T	C	C	T
608	NIAS_Os_ac06000634	ac06000634	6	16686860	16686860	15809858	GGAGATAATGAACCCTTCTTCATTGAGTCTGAGGGTTGAATCTAACTTAGCCTAATCCAG[A/G]CAATCTAACCATTTTCTATGTGGCATGAATCCGTCTTTTATACGTGAAAGGGAGTCCACA	Top	A	A	A	G	A	A	A	G	G	G	A	G	A	A	G
609	NIAS_Os_ac06000643	ac06000643	6	17097702	17097702	16220700	TTATACCTTCCACAAAGTCGGCATTTTGTTCTTTGGGGCCTCACTTAAGGTTGCTAATTA[A/G]TTCTTATTGTTGATAATCTTGATAATCTTGTAGATGTCGTTCATTTGGCAGCCATTGGGC	Top	A	A	A	G	A	A	A	G	G	G	A	G	A	A	G
610	P0589_2	P0589_2	6	17350538	17350538	16473536	ATTACATTTACATGTAAAGTCTCATCTTTAAATTCATATCCCTAAGTGGAGAGATATAGG[A/C]ATAATTTTTTCATAACTTTGATAAATGTGAAATAAAATGTTGTTCCAAAAATACAGATGG	Bottom	T	T	T	G	T	T	T	T	G	T	T	G	T	T	G
611	NIAS_Os_ad06007670	ad06007670	6	17735095	17735095	16858093	CTTCAACCATGTGTGAGAACTTGAGGTGGCGAGGGAAAACCTCCCAGTCCCACATGTTTC[A/G]TTTCCCACAGGGGGACTGGAAAACTAAGTGAATTGTTTTCTGTTTCACTTGTTTTATAGG	Top	A	A	A	G	A	A	A	A	G	A	A	G	A	A	G
612	NIAS_Os_ab06001118	ab06001118	6	18117938	18117938	17240935	TTCCCCTTCCTCTTTTTTCCAGTTCATAGGCAGCCCGAGAGGCATCACCCCCAAGCCTGC[A/G]TCTCCTCCCCGCGTCCGGCTCGCCTTTCCGCTGGCGCTGGTGGTGCCTCCCACCTCCTGG	Top	A	A	G	G	A	G	A	G	G	G	A	G	G	G	G
613	NIAS_Os_ad06008087	AD06008087	6	18416902	18416902	17539899	GGGGTGCATTCACAGGATGTGAGTGTGGTTGTGCGTGTAGTGTTGTATATGCGTGTGTCC[A/G]TAGTGTACTAAAACAATCACCATCATCAAAACAATAGTTCAGCTAATTAATCACCACACA	Top	G	G	G	A	G	G	G	A	A	G	G	A	G	G	A
614	NIAS_Os_ab06001122	ab06001122	6	18709569	18709569	17832566	GCGCTGCCGAACACAGCCCCTTTTTCCCTAACCACGCACGCGAGGTCGACGGAGTAGACA[A/G]CTGGCTTGCGCTGGATGGAGTGAGAGCAGTCCGTGGCTCTTCAGAATGGTGGCCCTGGCC	Top	A	A	A	G	A	A	A	G	G	A	A	G	A	A	G
615	NIAS_Os_ad06008483	AD06008483	6	19079385	19079385	18202382	CGTATGTTTTGTTGAAAATGGTAAATTAGTTTGATGTTTTCTCTACTATAACTTACAAGT[A/G]TTCATGTTGCTGCATACGGACGAAGTACATCCTAGCTTGCAGAAGTCCAATACATCCGAT	Top	A	A	A	G	A	A	A	A	G	A	A	G	A	A	G
616	NIAS_Os_ad06008509	AD06008509	6	19469881	19469881	18592878	CTTTATTTACGTATCTATCTGTACATTATTTTGTTGTTTTGTGTGCCCTGACTGATTCCT[A/G]GACAGGGATTTAATTCCTCGAGGACGAGCTGCTCAAAAATAGGGGAGTAATGTCCTGGGC	Bottom	C	C	C	T	C	C	C	C	T	C	C	T	C	C	T
617	NIAS_Os_ae06003902	AE06003902	6	19675721	19675721	18798718	CTATCCCGACCGAACCAACATGGCACCCGGAGCACCTCGTATTATGTGATGAATTGATAA[C/G]CTAGGAACTAAATCCATATATAAATGAATAATTATCAAAAAAATTACATATATACCACAT	Top	G	G	G	C	G	G	G	C	C	G	G	C	G	G	C
618	NIAS_Os_ac06000665	ac06000665	6	19763293	19763293	18886290	TTAGACATGTTTTAAAATGCCTCTATATTGTTGTAAAGGCATTTGAAAAGTGCCTCTATT[A/G]TACTAGAAAAATGTCTCTTACAAAACATTTTTCTTGTAGTACTGTAACATTAGGTGCTAG	Bottom	T	T	C	C	T	C	T	C	C	T	T	C	C	C	C
619	NIAS_Os_ad06008662	test00406	6	20134919	20134919	19257916	TAAGTATTTAAAAATTATATTAAGAGGGAGGTATGTTTGCATGTTATGGGTGATGCTGCA[A/C]GATGCATGCATTAGAGTGAGAGTGACAGGACTTTTGGGGCAAAGTACATTACTGCAGAAA	Top	A	A	A	C	A	A	A	A	C	A	A	C	A	A	C
620	NIAS_Os_ah06001112	Nag08KK13352	6	20579251	20579251	19702248	ATCTTCTCTTTTTCTTTATCTTGTTGTTGTTGTTGTCCACTTTGCCATGTGGTGTGCTCC[A/G]TTTCTGTTTCTGTTTTGTACATACTTGTGATGGGATGGCAAAATCACAGATCAAAAGCTG	Top	A	A	A	G	A	A	A	A	G	A	A	G	A	A	G
621	NIAS_Os_ae06003990	Nag08KK13362	6	20877920	20877920	20000917	CCTCTTATATCAGCGTCAAATTGGTGAATGCACATTTGAGCCAATCGGCTCATTTGCTTA[C/G]ATGAATTTCGTGGTTATAAACATCTTAATAACTGAAAAGTCAATAATGTGACATCCTCTT	Top	C	C	C	G	C	C	C	C	G	C	C	G	C	C	G
622	NIAS_Os_ad06009225	test00408	6	21092017	21092017	20215014	CTAGTGAGCCTGGTTCTGAATCAAGCAGCCTTAGCACACTGTCTGTTGGTCACAAGGTCT[C/G]CATAAATCTTGCCCCTTTTCGTGGAAGGACAACAAAACAGAGTGCAAGCACATCAACCTC	Bottom	C	C	C	G	C	C	C	C	G	C	C	G	C	C	G
623	P0025_2	P0025_2	6	21548647	21548647	20671644	TTAGCATATTTACATTAAATTTTTAGCATATTTTCTTAAGACC[A/G]TGTGCTTAAACATTCATATGTTGATCAAAGTGCCAGTTTCATGCTAGGTGTCCAGAGT	Bottom	C	C	C	T	C	C	C	C	T	C	C	T	C	C	T
624	NIAS_Os_ac06000670	Rik4642	6	21828612	21828612	20951609	TTATCATGACAAATCAGGGAACCCACACATTTGAGCAAGGGCCAAAGGTTCATCTTGCTG[A/G]AAATAACGTGGTAGGCAGTGCTGGTGTTGGTGATGTCTATGAATACAGCAGGGAAATGAC	Bottom	T	T	T	C	T	T	T	C	C	C	T	C	T	T	C
625	NIAS_Os_ae06004521	AE06004521	6	22228142	22228142	21351139	CATATCGATTGCATACACATGCAACGTCTACCAATTTAAATTTGTTTTCAGGCTGAGTCC[A/G]TACCATTCCTGACATTCGAAAATATCCACTTCGTATTCGCACACCGTCCATGTCTCGTCT	Top	A	A	A	G	A	A	A	A	G	G	A	G	A	G	G
626	NIAS_Os_ac06000764	ac06000764	6	22577129	22577129	21700126	GAAAAAACACGTCCTCTCAAGGGAAAAAAGAAGGCGTAGCAAGGTACCTGAATATGAAAA[A/T]TCCATCTATAAATATAATAATGTGCGTGGAACTTTTCAGGAAATCCTCTAATTTTTCTAT	Bottom	A	A	A	T	A	A	A	T	T	A	A	T	A	T	T
627	NIAS_Os_ad06010236	Nag08KK13500	6	23032060	23032060	22155057	GTACGCTTCGCGCGACGAGTGTTGATGCGGTTGGAGGGGCAATTTTGCGAGGTCCAGCAC[A/G]ATTAAGGATGCTAGAAGGAGGTATGTCCCTTTTATAAAGGAGCCAAGAGAGAGGACTCTA	Top	C	C	C	T	C	C	C	C	T	C	C	T	C	T	T
628	NIAS_Os_ah06001289	K06sf025	6	23232371	23232371	22355368	GAGGCGGCGCAGGGAGCGACATGCTGTGGGAATAAGTTCATTCTAGGTCCCTTAACTTGA[A/C]ACTGAATCTGATTTTCGTCCTCGAACCGAAAAACCAGATACATCACATCCTCCAACT	Top	C	C	C	A	C	C	C	A	A	C	C	A	C	A	A
629	P0596_2	P0596_2	6	23576512	23576512	22699509	AGTAACTAGCACCCAATCCTCTTCCATGGAGGGGAAGGAAAACGAAGTGGTGTATCA[A/G]CGCACTCACGGGGTGAGCAGCTCGAGGCGAAACGGCGAGCCGTCGGTGACGCAGGTGTAC	Bottom	T	T	T	C	T	C	T	C	C	T	T	C	C	C	C
630	NIAS_Os_ah06001297	ah06001297	6	23974286	23974286	23097283	GAATCCTTCTCTTAGAAATGGTAACAGGTAGCAGTCCTACCGATGAAAATTTTAATGGTG[A/G]CACAACCCTGCATGATTTTGTTGATAGAGCATTGCCCGATAATACTCACGAGGTTGTTGA	Top	A	A	A	G	A	G	A	G	G	A	A	G	G	G	G
631	NIAS_Os_ac06000790	ac06000790	6	24118399	24118399	23241396	GAGTATGATATAACTATTGCAAGTTTGCAACTTCCTCCAGAGGCAGGTTCTATCAATTTT[C/G]GGTTGCTCCGTGTTCGAGAGTGGCTGTAAGCCTACAACAGTTAGCTCAACTGTTTTTGTG	Top	G	G	G	C	G	C	G	C	C	G	G	C	C	C	C
632	NIAS_Os_ad06010939	ad06010939	6	24437210	24437210	23560207	TCATCACCATGGTCCACCTCGTGGTGATCTCGTACGGCCCTGTCTAAAAACCCCACCACC[A/C]ATCCAGTCACGAGTTCTTCGCAAAATGCGCTGCAAATCTGTTACGATTGAAATTGGGAAA	Bottom	G	G	G	T	G	G	G	T	T	G	G	T	G	T	T
633	NIAS_Os_ad06011151	ad06011151	6	24921405	24921405	24044402	CCGCCCCCGCCAGTGCACGAGTCCAAATCAAACTCCTCGCACTCCCCCCTTTGCTTTGAT[C/G]CGGGCGATTCTTTTTACACTTTTTTTTATTTGGGTGCTCTCCGCTGCTGCTTTGCTGTTT	Bottom	G	G	G	C	G	G	G	G	C	G	G	C	G	C	C
634	NIAS_Os_ad06011245	test00416	6	25404139	25404139	24527136	ACTCCGCACCACCACGTTTAAGATCGCATTGTATTGGATCGAGCTGTGAATTTGCAAGAA[A/G]TGAGCCAAGCAGACTGACCATGCTGCTGCTGCTGCACACCAACGCTTGGCATTACTCTTT	Top	A	A	A	G	A	A	A	G	G	A	A	G	A	G	G
635	NIAS_Os_ah06001425	K06sf028	6	25494090	25494090	24617087	CCCATTCCAAAGGAATTGTAGATGATCCAGACACAAATTAAACAAGCTCCTTAAATCGTC[A/C]AATGCATAGGGAAAGGGAGGCACCGGGAATACAATTTCAAGGAATGGGATCTGTAGAGGG	Top	A	A	A	C	A	A	A	C	C	A	A	C	A	C	C
636	NIAS_Os_aa06000895	aa06000895	6	25874054	25874054	24997051	AAAATCCCAAAAGACTCCGTCTTCTATAAAGACCATGAGCACCCAAAAAAAAAATCTCAG[A/C]AAACAAGTTCTTAATGCGCATCAAAGGCATCAATAGGATTGCAAAGTAAATTACCAAAAA	Top	A	A	C	A	A	C	A	C	A	A	A	A	C	A	A
637	NIAS_Os_ah06001488	K06sf029	6	26235216	26235216	25358213	AGTGGGTTAGAAAATTGATTCTTACGTCCAAAGAAACTCTCGTCTGCTGTTGTCTCCCTC[A/C]ACACAGATATATCACTAAATGCTTTTATAGGATTTTATCCATATGCAC	Top	G	G	G	T	G	G	G	T	T	G	G	T	G	T	T
638	NIAS_Os_ah06001497	ah06001497	6	26555767	26555767	25678764	GCACAAGATGAGTGAAGTTTCTGGCACAAGCTCATTTTGCATCGCTGTTTCAGAAATACT[A/C]CTTTTTTTTGCATACCTTTGATCAGATTCGCATATATTGAAACTTTGTCCTGCTATTTTT	Bottom	G	G	G	T	G	G	G	G	T	G	G	T	G	T	T
639	NIAS_Os_ah06001541	Nag08KK13781	6	27019631	27019631	26142628	GCAGAGGCGCAGAGCTGACAAGAATCAGCCAGCTATTGAGCTGCAACAGCAAACCAAATG[A/C]AAGCATTAATTTAAACTCCATTTCTGAGATACATGCATGTGAAGCTTTGATTTGATCCAA	Bottom	A	A	A	C	A	A	A	A	C	A	A	C	A	A	C
640	P0600_1	P0600_1	6	27286560	27286560	26409557	TTATTGTAGCAGATCAAACTAAAACTACAAATATTGTTGGCTCACATTGAAATTATAAT[A/G]ACTGAAGGTAGCAAACCGTTGATATACAAAATGGCATTGGAATAAA	Bottom	T	T	T	C	T	T	T	T	C	T	T	C	T	T	C
641	NIAS_Os_ah06001655	K06sf170	6	27807861	27807861	26930858	GGGTCCCACCTCTCCTCTTTATACGTGCATAGGTTGATAGGTAGGTCACGT[A/C]CGTACATGGCTATGCAGTACGTACGCCTCCGTCCCTTTTGTTTCCTTTTTTACTTCTTTT	Top	C	C	C	A	C	C	C	A	A	C	C	A	C	C	A
642	NIAS_Os_ah06001683	Nag08KK13923	6	28001049	28001049	27124046	GGGAAAGAGAGAATTCTGAAGATGTTTGGCAGGAAATTCGTCAGAATTATATGGCAAATC[A/C]GTGAGAATAAAGATGGTAATGGCTGCAGATTGGGTGGTCCAATGCAATGTGAGGTTGGAA	Top	C	C	C	A	C	C	C	C	A	C	C	A	C	C	A
643	NIAS_Os_ad06012980	K06sf136	6	28398867	28398867	27521865	CCTCAACTGAGTTCACACAATTAGCACATGTCATTCCTCCTATTCTAAATTGTGCTGACA[A/G]AGTCTTTTGTGCCTTTGGCTGAGAGATAGCAGTATCTGGGATAATTTCTGCGTCAAATCC	Top	G	G	G	A	G	G	G	G	A	G	G	A	G	G	A
644	NIAS_Os_aa06001139	aa06001139	6	28752213	28752213	27875211	CAAACGGGTGGGCTATATAGTACAAGAGCAACGGCTATGGCGAGGGAGCCAATGGGGTGG[A/G]GACACGTGTGCAGGTGGAGCGAGCCGTTGGGCCGGTGGGCTGGGGCCCGGTTCGCTTTTG	Bottom	C	C	T	C	C	T	C	C	C	C	C	C	T	T	C
645	NIAS_Os_ae06005770	AE06005770	6	29151739	29151739	28274737	AGGACTGAAGTGTGGTTGGTAGCTTGTTTGAGCTAAAGCCTGATTTAGATTTTTGAAACT[A/G]TTTTTTATCGGCGTTTTCGTCACTCTGTCTTCATTTTTCAATCGATAAGAATAGTTTACA	Bottom	T	T	T	C	C	T	T	C	C	C	T	C	T	C	C
646	P0062_0	P0062_0	6	29384069	29384069	28507067	TTAGTACAGGATAAGTATTCAGTATGTTGTAAT[A/G]ACATTCATGGAACTACTTACTGTATTCTCGACTTACAGTTTGCATTG	Bottom	C	C	C	T	C	C	C	C	T	C	C	T	C	C	T
647	NIAS_Os_ad06013500	ad06013500	6	29714600	29714600	28837598	TGAGTAATACACCCGTGATCCTCTTCATTTTTCTAATGATTGCACCTTACAAGGAGATGA[A/G]GTTTGGATCAATTTAATGTACACGACCCAATTTTTTTTCAAAAAAATAGCAGCAACAGGA	Top	G	G	G	A	G	G	G	G	A	G	G	A	G	G	A
648	NIAS_Os_ae06005811	AE06005811	6	30093070	30093070	29216068	TGTAGTACATTCTTTTTTCTAGGAGATTCTTATAGTACATTCAGTTGTGTGGTCATCTTC[A/T]GAGTCCTTTTTTGCAAGCACAACCTAAATACTTCTCTCTGGTAGTATAAGAATGGTCAGA	Bottom	T	T	T	A	A	T	T	A	A	A	A	A	T	T	A
649	NIAS_Os_ah06001883	ah06001883	6	30526398	30526398	29649396	AATAGTACTACAATCTCTGTTTTTGTGGTAGCATTCCCTGTAGGCTGTAATGCTTGTTGG[A/C]GCTTCACCATGCATGCAAGCTAGGCAGAATATTTTGTCATGATTTAAAAAATTTATCCTT	Bottom	A	A	A	C	C	A	A	C	C	A	A	C	A	A	C
650	NIAS_Os_ad06014069	AE06006019	6	30718395	30718395	29841393	CGGTGAGCGAGTGCGCGCATGCGATAGCAAAGGAGGCGGCACTGCCACGGGTTGACATAG[A/G]GGAAGAAGATAATATTAGGATGACATGTGGGTCCTAGTTGCTGATTCAGCTAGTCAATCA	Bottom	T	C	T	C	C	T	T	C	C	T	T	C	T	T	C
651	NIAS_Os_ad06014249	test00427	6	31156237	31156237	30279235	GGAAGGCACGGATCCAACGGTTGCCCCGATGCAGCGCACGCGGCGGCACAAGCGATCTCC[A/G]CCGTCTACCTACTTAACCTTCGTGGCGGGCGGCGACGCTCCTCTTCCTCTTCACGAAACC	Bottom	T	T	T	C	T	T	T	C	C	T	T	C	T	T	C
652	NIAS_Os_ae06006468	AE06006468	6	31321146	31321146	30444144	ATCCGTCAGAGATGCACATGCACAGTACTCTGACTTGGGATATTTTTAGCCGTTCGATCT[A/G]CAGCGAACAAACGAGATCGATTGCTACATTATGTTACAATAATATCCAAACAGTAACTTT	Top	G	A	G	G	A	G	G	A	G	G	G	G	G	G	G
653	NIAS_Os_ae06006647	AE06006647	6	31903684	31903684	31026682	TCTAGCATCTGCCGCTGATTCACCGAATTGGAATGGGAAAGAATTGTATGACATAAACCA[A/T]CCATTTGGTGCACAATATGCCGCTGGAATCTCCCCAACCGATGAAGAAGCCTGCAACATT	Top	A	T	T	T	T	A	A	T	T	T	A	T	A	A	T
654	NIAS_Os_ad06014592	AD06014592	6	32085678	32085678	31208676	CAACGCTACACCATACGTGGCGCACATCCGTGCCAGACACTC[A/T]GCCTTCTCCTCTGTGTCCTACAGGAAACCATTAGCAGCTGAGCCAAGCCGTTATCACTCA	Bottom	T	T	A	A	T	T	T	T	A	T	T	A	T	T	A
655	NIAS_Os_Fcore0655	Ei3594	7	256019	256019	257019	TCCAAAATCTTTCCTAATTTCTATAATTAGTGTTAAGTATATGTAATTAAGGCTTAAGAG[A/G]GGGAGGGAGTGCTCGCTAGCGGCGCTTGCATGACACACATCTCCAGAAGGAGGAGGGCAA	Top	A	A	G	G	A	A	A	G	G	G	A	G	A	G	G
656	NIAS_Os_ae07000183	AE07000183	7	300151	300151	301151	GAACTCCAGTCGTTGCCGAGGTAATCAGTGACACCGAACTGGTCCGGGTTGATGGAAATG[A/G]ATGAGCTTCCTAAGACGAACTTGATGATGCTGATCTCGTTGCGGTTGCCGCTGAAGTTGA	Bottom	C	C	C	T	C	C	C	T	C	C	C	T	C	C	C
657	NIAS_Os_ae07000190	AE07000190	7	667270	667270	668270	AAACTGGCTGCGCACTTCCCATCGGAAAGCTCATGGCTTGCACTGGAGTCGGAGGACGGA[A/T]GAAAAATAGAATTTTTTTATTTCCTATTTTTAGGGTCGATATGTCCATGCGTTGCAATGA	Bottom	T	T	T	A	T	T	A	A	A	A	A	A	T	A	A
658	NIAS_Os_ac07000050	ac07000050	7	679413	679413	680413	CCAAATAGAGTGGATGAGCTAAGGAAATTATCCCAAAATTTACTGAATGGGTTGTCTGAT[A/G]TGAAATGGACCAAATAGAGTGGTTACAAGATATGGGCCAAGAAAATCGCATTGTTTACCA	Top	G	G	G	A	G	G	A	G	G	A	A	A	G	A	G
659	NIAS_Os_ad07000800	test00433	7	1305771	1305771	1306771	GGAGTTGGGGTTGGTTCAGGCTAGATGGTCATTTGTGAACAAGGATGAGAACCTCTTGAC[A/G]CGGTTGCAGAACATAAACCTGTGCTTCCACTTTGAGGTGGAGCAGCAGGTCAATGGCATA	Bottom	T	T	C	C	T	C	T	C	C	C	T	C	C	T	C
660	NIAS_Os_ac07000067	Rik4954	7	1485975	1485975	1453824	ATATAATCTGTAGCACGGCTGCCTACCTACTTTTACTTTTTTTTTCCCTCCAATTATTCT[A/G]GGACGTCACGACTATAGTTGGCCATAAGGCCCGAGGCCCGACGGCCTAGCCCAGGGCATG	Bottom	T	T	C	C	T	C	T	C	C	C	T	C	C	T	C
661	NIAS_Os_ab07000010	Ei3598	7	1599378	1599378	1567227	TTTACTTCTATTTACACACATGCTCCTTCTGCTTCTTCTCTTCTGCTGCTGCTGCTGCTG[A/C]TGATGATGATGATCTCGTCGTCGGCGGCGATGGCGGCGGCGGCGGCGGCGGAGGCTTACC	Top	C	C	A	C	C	A	A	A	C	A	A	A	A	C	A
662	NIAS_Os_aa07000566	aa07000566	7	2104295	2104295	2072143	TCGATGGTGATAAGGCGGTACCAATCAATGTGTTGTACACTCCGCTGCACTGATACTGCA[A/G]AAGAATCTTTGTCTTGTCTTTGTATCGAAATGAGAGAAGCAATTAGAACTAGAGAACTTT	Bottom	C	C	T	C	C	T	C	C	C	T	C	C	T	C	C
663	NIAS_Os_ac07000099	Rik4982	7	2119320	2119320	2087168	TGAACTGAGCAATCTTATTCCAGCTGCCAGACCCAAACAACTTCACAGCTACCATGAGGC[A/G]TTTATCCTCATCAAGAGACCATCTCCCCACTCTTGACCTTTCAGGGTTTAAGGTTTTTCT	Top	G	G	A	G	G	A	G	G	G	A	G	G	A	G	G
664	NIAS_Os_ac07000103	Rik4986	7	2504846	2504846	2472694	CTACCATCGCAGCTGTGATATCGGGAGCAACTTTGAGGCGTTTGCAACTGTAATGTCACG[A/G]CTGCGCCAGCACTTGTTGGATGCAAATGTAGAGATTAATTACACGGAGTACTTAGATTTG	Bottom	C	C	T	C	C	T	C	C	C	C	C	C	T	C	C
665	NIAS_Os_ad07001526	ad07001526	7	2849504	2849504	2817352	CTATAATACCACTAGAAAACAAAACTTGTAGTTTAAGTTATTAAGAATCTATTTTTTTTT[A/T]AAAAAAAACTCTTGTTTTGTATTGTTTCCATCAGTCTTGATCTGGTTAATCTCCAACGTC	Bottom	T	A	T	T	T	T	T	T	A	T	T	T	T	T	A
666	NIAS_Os_ab07000059	Ei3619	7	3147707	3147707	3115555	GCCGTTCGCCGTCGTGTGTGCGCTGCTGTTCGGAGCTGTCGGAGCAACAGGATCCGGTGG[A/C]CATGAGCCCGAGGCTGCTGGATCTGGCAGCGTCCAGCTCGTGGCCGCCGGATCCATTGGT	Top	C	A	A	C	A	A	A	A	A	C	A	C	A	C	C
667	NIAS_Os_ah07000165	Nag08KK14416	7	3529279	3529279	3497127	TTGATCTAACACCAAAATCCCACTAAGCAAGCCAAGTT[A/C]TAATCATAAGGGATTCAGTTTTGAGATTCTTACATGGGAGGTTAGAATTTAAAGGGTTTC	Bottom	A	A	A	C	A	A	A	A	C	A	A	C	A	A	C
668	NIAS_Os_ad07001761	test00439	7	3784470	3784470	3752318	TGTGATCCCTTCTAGAACAACGAATCTGGACAGTCATGTGGTCTGTTTTTACGGCCTTTG[A/G]GGCGCCACGCCGTTGAGTGTGGCGTGCCGGCGTGCGCCTCAATGTTTTTTTTGTTCTCTT	Bottom	T	T	C	C	T	C	C	T	C	C	T	C	C	T	C
669	NIAS_Os_ac07000166	Rik5036	7	4114873	4114873	4082721	TGGTTCACAAAATATCGCATGTGGTAAATTACTAAATTATACTTAGACATACCAGCACAC[A/G]AAACATATTCTTGCCTGTCTGCTGACTGGACAAATTGAGAATCAATGGTTAGTAATGATT	Bottom	T	T	C	C	T	C	C	T	C	C	C	C	C	T	C
670	NIAS_Os_ae07000611	AE07000611	7	4546162	4546162	4514010	AATTAATCACGCACTAATATACCGCTCCATTTTTCGTGCGAACTGTTTGTTTCCGGTTGG[A/G]AACTAGAGATGCTGAACGCAGCCTAATCCAGTTTGACATGGATACTATACAAAACACACA	Bottom	T	T	C	C	T	C	C	T	C	C	C	C	C	T	C
671	NIAS_Os_aa07001807	aa07001807	7	4800059	4800059	4767907	TCTCGTTGTTAGGAATTGCGTTTAGCCGCCATAGTCATTCCTAAGCTTCAGTTTCTGTTT[A/T]GCTTTTTTCCCTTTCTCTTGGCATAAGCCGGTCTGGCTGATTGCATTGTGTAACAAAATT	Bottom	A	A	T	A	A	T	T	A	A	T	T	A	T	A	A
672	NIAS_Os_aa07001816	aa07001816	7	5238134	5238134	5205982	AAACATAAACCATTGGCACGACGATAATCCTTCAGTTGTTGAGCTTTCCACAATTCCCTC[A/G]GAGTAGATTTCCCTTTATCCCCAAATTTACCAACCCCAGTATCCTTCTTGACAAAGGATT	Top	A	A	G	G	A	G	G	A	G	G	G	G	G	A	G
673	NIAS_Os_ah07000275	Nag08KK14526	7	5506073	5506073	5473921	TAGTCCCGGTTCAAAAGACGGCAGGTGGTGTTAGACCCCTTTTTATCTTTAGTCCCGGTT[A/G]GTCTATTTTTAGTTCCGATTGGTGCTACCAA	Bottom	C	C	C	T	C	C	C	C	T	C	C	T	C	C	T
674	NIAS_Os_ah07000303	K07sf110	7	5882050	5882050	5849898	TTATTCTTCAAAGGAAATTGGATTGTTGCAACTTATTACCACT[A/G]CCATGCTTTGTCAGATCCAAATTTTAAAACAAG	Bottom	A	A	A	G	A	A	A	A	G	A	A	G	A	A	G
675	NIAS_Os_ah07000320	ah07000320	7	6047169	6047169	6015017	AACCTATTCTTATATACACCGGTCCATATTTTTCTTTTATTTAATTCGAAACCCAAGGAC[A/G]ACAGCTCAGCCCCAGAGTGAACCAACCCACTAGTTTGACCTGATGCAGAGTTGAATTTCC	Bottom	A	A	A	G	A	A	A	A	G	A	A	G	A	A	G
676	NIAS_Os_ab07000323	Ei3744	7	6693030	6693030	6660874	ACATTTCACCTTTTCTTTTTCCGAAGCCCGCCAAGATTGGCGCCGAAAGTTTTGGCTCCA[A/G]TCGAACCAAAAGTTTTGGCGCCGCAGCCCTTAGTTTCTTTCTTTTTGGAACAACAAAAAA	Bottom	T	T	T	C	T	T	T	T	C	T	C	C	T	T	C
677	NIAS_Os_ah07000374	Nag08KK14625	7	7080864	7080864	7048708	AGGAAGCATCGGGAATATAAGGTCAACGATCATCGTCCTCATGATAGAAATTATGGTAGA[C/G]ACGTGTAAAAAAATATACATGTCGGAACATGAGAGTTTGGTTGTTCTGTGGGA	Bottom	C	C	C	G	C	G	C	C	G	C	C	G	G	C	G
678	NIAS_Os_aa07001842	aa07001842	7	7213462	7213462	7181306	AATAATAATAATAATAATAATAATAATAATAATAATAATAATAATAATAATGTGCCATGT[A/C]ATTGTCTACATGTCATGCCACGTAGGCAAGACCATGGGCAAATGAGACTTTGGACCGGAA	Top	C	C	A	C	C	C	A	C	C	A	C	C	C	C	C
679	NIAS_Os_ah07000414	Nag08KK14665	7	7454671	7454671	7422515	GACAGTTCACTAAAGAATTTAGTAGCTCATGGTGAATCTGAGGGTTCAAAATTCCGAAAC[A/G]AAATTTCGGTCTATTGGATCCCTGATATGATATTATAATGG	Bottom	C	C	C	T	C	T	C	C	T	C	C	T	T	C	T
680	NIAS_Os_ah07000456	K07sf079	7	7870902	7870902	7838746	CGGCGCCGGCGGCGACAGCGGCGTGCACTGCTTCCGTGCCCATGGATCGGAATGACCAAT[A/G]GCAGATGGCTAGCTAGCTCTTTTTTCACAAGAATCCGTTGCTACTTGTAATTCATATTTG	Bottom	T	T	T	C	T	C	T	T	C	T	T	C	C	T	C
681	NIAS_Os_ab07000442	ab07000442	7	8456603	8456603	8424447	CTACACAAAGTCATCCACGCACCACCACCCACCGCGTGCAAGCTACTCCCTCCGTCCTCT[A/G]TCACCCTCTCTGTGCCTACAACCACTATAGCCACTTGCCACCGGGAGCTCTTTTCTTGCC	Top	A	G	A	G	G	G	A	G	G	A	G	G	G	G	G
682	NIAS_Os_ae07001198	AE07001198	7	8634238	8634238	8602082	CCCATTGCCCAGTTGCCGAAGAGACGATTATACCGTTCGAAAAAAAAAAGTTTCCTACTT[C/G]ACACACACCAAACCAAAGAATAATAAACATTAACTGACGATTGATCCAATGTCGAACCCT	Bottom	C	C	C	G	C	G	G	C	G	C	C	G	G	C	G
683	NIAS_Os_ad07003650	test00450	7	9004374	9004374	8972217	GCGATGGGGAAAACTATTGATATTACTTGCCATTATTCTGACTAATTTAAGGCGATCTGT[A/G]GAGCGAAGAAATGGAAAAACAAAAGATCTAAAGAGAAGCCAAATTAAACAGCTCGAGTCG	Bottom	T	T	T	C	T	C	T	T	C	T	T	C	C	T	C
684	P0849	P0849	7	9141603	9141603	9109446	CCTGTGTTCAGGTGTATCATATCTGCCATCACATAAGTCTAGGCCACC[A/G]ATAAAAGCAGTTATTTTTCTATTGTTCCCTATGAC	Top	A	A	A	G	A	G	A	A	G	A	A	G	G	A	G
685	NIAS_Os_ab07000450	ab07000450	7	9576945	9576945	9544788	GCGGTGGGGTTGGCCGCGGCGCGAGGCTTGGCTGGTGGCGGCAGTGTTGGTGCCGTTTGT[A/G]GTGTGGTTGGCGGAGGCAGTGGCCGGCCCCACAGTGGTGGCAGGCAGAGGCTGGCCAGCG	Top	A	A	A	G	A	G	G	A	G	G	G	G	G	A	G
686	NIAS_Os_ac07000274	ac07000274	7	10185148	10185148	10152991	CTTGTGAACACTATGAAAGATGATGGCTGGAATTGGATAAAGTACGGCCAGAAAGATATA[A/C]TTGGTTCCAAGTACCAAAGGTGAGAACATGCATCTCTCTTGTTTTGGACTCTACATTCTA	Bottom	T	T	T	G	T	G	G	T	G	G	G	G	G	T	G
687	NIAS_Os_ae07001478	AE07001478	7	10580941	10580941	10548784	ATGGTTTCTTAGAGGAATGTAGGCCATACATTAGTATAAATTCAACTACTTTGAATGTCA[A/G]ATGGAATGGTCACTTTGCTACTGCCACTTCCGTAGATGGGCATCATTGGATGTATCCACT	Bottom	T	T	T	C	T	C	C	T	C	C	C	C	C	C	C
688	NIAS_Os_ah07000599	ah07000599	7	10772880	10772880	10740723	CCATGGGGCTCCTGTTCATCTTCCTCCTGACGCCCGACCTCTTCTCGTCTTCCTCCAACA[A/G]CAGCTATGAAAGATATCCTATGTAGTTGATATTTTTTT	Bottom	A	A	A	G	A	G	A	A	G	A	A	G	G	A	G
689	NIAS_Os_ad07004687	AE07001525	7	11307131	11307131	11274974	TTCCAATCTGTCTGTCTGCTGATGGCACTTGGTGGTTTGTTTTGCTGTTTGATGAGAGCG[A/G]CTTGAAATGTTGCTCTTAATATAGGGAAGATGCTGGTAGCATGGAACTGTTTGCTCGCTG	Top	A	A	A	G	A	G	G	A	G	G	G	G	G	G	G
690	NIAS_Os_ah07000660	ah07000660	7	11549536	11549536	11517379	GATTCTGGTGAGCTCGGATAAATGCACTACTGTATGTGGGCCTATATCACAAGTTTGCTA[C/G]AGAAACAGGTCTACAGTTCTTATCAAACAACAATTGGTATGCATACATAACAATTTTATT	Bottom	C	C	C	G	C	G	C	C	G	C	C	G	G	C	G
691	NIAS_Os_ae07001573	AE07001573	7	11984251	11984251	11623094	ATGGACGTCGACGGAGGACGAGACGACCGCGCACATAGGCTCTTCCATCGTGTCAGCTTC[A/G]TGGAGACGACCATGGTGCACATGTTCGACCGCAACGATGACATGCCGATCCCCAAGGAGG	Top	A	A	A	A	A	A	G	A	A	G	G	A	A	G	A
692	NIAS_Os_ab07000535	ab07000535	7	11987250	11987250	11626093	GAGAGAGCTGTATAGCGTCAAGTTGCTGCTAGCTCGCCTACTCTTCTCTCGCGTAGGACT[A/G]AGCACTGAGGTGTGCTGCTAGGCCTGTTAAAGTGCTACAAATACTCCTTGGTTCTTAAAA	Top	A	A	A	G	A	G	G	A	G	G	G	G	G	G	G
693	NIAS_Os_ae07001641	AE07001641	7	12471772	12471772	12110615	TTCTTTAGACGAAACAAACCAACCGGACTGATCTAATCTGCAAAATATCCTCCAACAACC[A/G]ATTATCCTCTCTTCTTCCTCGCGCGACAGAAACAAGAGCACGGTGCACTAGACAACTGAA	Bottom	C	C	C	C	C	C	T	C	C	T	T	C	C	T	C
694	NIAS_Os_ae07001645	AE07001645	7	12945675	12945675	12285517	AATGAGTTCACCTCGCCGAGGCAAGCCCGATGGCGCAAGGATATGGCCAGTGGAACTCCG[A/G]TGAGGGAGATCGGCCAACGGTAGTGATGGCCGGACATGGGAGACATGGGAGAGAGAGAGC	Bottom	T	T	T	C	T	C	C	T	C	C	C	C	C	C	C
695	NIAS_Os_ah07000675	K07sf083	7	13179146	13179146	12518988	CGAGTTCTCTCAACAGGAGATAACCCGTCTTGATGGCTTGTGCTATCGGGGCTATTATG[A/T]CGCTCTAGATGTTTTAGTCCTTTTGTCATAACCATCTGCTATCATATGTCTTAGTTAATC	Bottom	A	A	A	T	A	T	A	A	T	A	A	T	T	A	T
696	NIAS_Os_ah07000686	K07sf014	7	13469941	13469941	12809783	CGTGTTTTTTTTGTTGGTATTTTCATCCGGTTTTTATCTTATCCAATCTGTTGCGCACTT[A/G]TACTTCAAGCTACTTCCTCTTGTGTTTTCTCCTC	Bottom	C	C	C	T	C	T	C	C	T	C	C	T	T	C	T
697	NIAS_Os_ah07000687	K07sf146	7	13566847	13566847	12906689	ATTGACAGAGTCAATTTTATCTTGAGGACGCACAGTGGTTTAGGAGTGAACAAACTTGCT[A/G]TTATGTTTGAGTTGAGGAAGGAGCATGCACATGACATTGATGGATATCAAAGAGGAGTTG	Bottom	G	G	G	A	G	A	G	G	A	G	G	A	A	G	A
698	NIAS_Os_ah07000697	ah07000697	7	13976493	13976493	13316335	AATCTGCTACCTCCAACCATATCAGAAAACAAAAACTCAATTATAGCGAT[C/G]CCTGCCATCAAAATTTGCCACGCGAGTCCCACTCACGCACTCA	Top	C	C	C	G	C	G	C	C	G	C	C	G	G	C	G
699	NIAS_Os_ad07005765	test00458	7	14214440	14214440	13554282	GAAAATAACTGGTTGGATCTTATGGGCGCAGAACGTTCCCATACATATGGGCCCATTGCA[A/G]TGCACGGGAATTGTACTATAGTTAAAAAATATTGGTTCAGACCTACATGTTAGTCATTCT	Bottom	T	T	T	C	T	C	C	T	C	C	C	C	C	C	C
700	NIAS_Os_ac07000331	Rik5192	7	14652222	14652222	13992064	TCAGCTCGGAGGTCACCGAGGCAGAACGCGCTGTGGCTAACATCGAAACCACGGATGACT[A/G]GCGTACCCCATTGATCAAATTCATTAGCAGCGAGGAGTTACCCGAAGACGATACAGAGGC	Bottom	T	T	T	C	T	C	C	T	C	C	T	C	C	T	C
701	NIAS_Os_ad07005937	ad07005937	7	15165188	15165188	14505030	CTTATAATATGAAATAGAGGGAGTATTTGTTGGAGATAAGATAAGATGGCATGTTAGTTC[A/G]TGTAAACATATAATGTTTTTAGGTTTACAGCATAAGCAAATTAAGAGACAAAAAGGGGAC	Top	G	G	G	A	G	A	G	G	A	G	G	A	A	G	A
702	NIAS_Os_ah07000730	Nag08KK14981	7	15431593	15431593	14771435	TCACAATGTTGAGAGCGGACAATGCGTGTGAGAAGTAACCGCATCCCCTCAACTAATTAA[A/G]CTTCCTGAAAATACCCTCTGTTAGTGATCTTTTGGATGTATTCGTCCAAACTCTGAGCTG	Bottom	A	A	A	G	A	G	A	A	G	A	A	G	G	A	G
703	P0078	P0078	7	15867745	15867745	15207587	TATTTGATAATTCATCGAAAATGCTATTTTTTCACATCCCGTGTTATAGACATTGCTAAA[A/G]AATTGAAGTGAGGAGGCTTTTCTGGATTATGCAGAAGAATGC	Top	A	A	A	G	A	G	A	A	G	A	A	G	G	A	G
704	NIAS_Os_ad07006457	test00462	7	16145917	16145917	15485759	CCACTAAGCCTGAGCAGAGAGCCACCACATTGCACAAAGGTAGGTAAGCATGCACCAACA[A/T]CACACATTCACCAGATGGAAGAGAATTCCAAGCAGATTCATCCCAGACTCACATGAAGCA	Bottom	A	T	A	T	T	T	A	T	T	A	T	T	T	T	T
705	NIAS_Os_ae07002577	AE07002577	7	16369894	16369894	15709736	CGATCTATCTGTTTGGTCGAGGAGGGTGCCAGGAAGTTCCTGGTCTGGACAGAAAGTTCC[A/G]GGCCCTGTTATGTGAGTAACGGCTAGTTTTTGGAGGGCTTGGGTTTTTAAGCCCCTCCAC	Bottom	C	T	C	C	T	C	C	T	C	C	T	C	C	T	C
706	NIAS_Os_ad07006833	K07sf053	7	16681055	16681055	16020897	TTGTGCACATCACTGAGCAATAAATGCCAAATAGTGAGCTTCATAACATGAAAAGAGATA[A/G]TTGCTGCCCTGTACATTGCAAGGAATGGACCAAAGCCACGATCTGCAAATAGTGTACGTG	Bottom	A	A	A	G	A	G	A	A	G	A	A	G	G	A	G
707	NIAS_Os_ah07000838	ah07000838	7	17112475	17112475	16452317	GTGCATAATTTTTATATATTCCTATGTTCGGGTTTTCTTGTTGTTTTCCTTCTTTTTCAA[A/G]TTTTCTTTTCTAGCTCTTTCTCTTTCACCTTTGGTGAATGTGTAAATAATTTCTAACCTA	Top	A	A	A	G	A	G	A	A	G	A	A	G	G	A	G
708	NIAS_Os_ad07007197	Nag08KK15127	7	17618725	17618725	16958567	TCACAAAGTATGGTCTGAACCGAGAAGGCTGCGTATCTTGCCAAAAGTCACTAAGGAATG[A/G]TGCTCCTGGTGTGAAGCTTTCGTGCCTCCTAAACATTGT	Bottom	A	A	A	G	A	G	A	A	G	A	A	G	G	A	G
709	NIAS_Os_ah07000899	K07sf118	7	17862694	17862694	17202536	TAGATTTTTTTTTACTTTAAATAACCATGAGGACCAATCTGCAAACGAACAATAAAATAA[C/G]CCCTGGTCATGTTATGTGCACTTTAGTATTTAAAGTCCATTTCTGTGTG	Bottom	C	C	C	G	C	G	C	C	G	C	C	G	G	C	G
710	NIAS_Fcore0710	K07sf055	7	18189972	18189972	17529814	AACCACGCATGCTTCTTCACATTGAATTCAGTCAGTTCAGGCAGAGTAAATATTGATGAT[A/T]TCCATGACCTTCTGATGTACCATTTTGTTGGCAAAAAATTCATCTTGTACCTGTGTTTGT	Top	A	A	A	T	A	T	A	A	T	A	A	T	T	A	T
711	NIAS_Os_ac07000529	ac07000529	7	18544719	18544719	17884561	AAAATGTCACAACCTGATTAAGTTAATCCTCTCTAACCCACATCCTGTTAACCCTGAACA[A/G]ATGTAGCTAAGAGAGAAATCTCACACCAAGTTATTTTCTTTGGTGCATGGACCAAAAGAA	Top	A	A	A	G	A	G	G	A	G	G	G	G	G	A	G
712	NIAS_Os_aa07001872	aa07001872	7	18897313	18897313	18237155	TCGTTCTTCTCCACTTCTCCGTGGCATTGCGAAGTGATGGCTATGATATCATGGTGATTT[A/G]ACAGTAGCATTTCACAGTGACTGTCTAAGCTTAGCTGATTTTGAAAGTTGACAGTGATGT	Top	A	G	A	G	A	G	G	G	G	G	G	G	G	A	G
713	NIAS_Os_ah07000970	Nag08KK15221	7	19160697	19160697	18500539	CAATGAATATGTTGCTTTGACTAATCTACCATCTTCATGAATCTGCAGGCACAATATAAC[A/C]ACATATTCTGTGCCACTCATATGGGAGACTGGTATGAGAAACTTTCACAATCTTTTAGGG	Top	A	A	A	C	A	C	A	A	C	A	A	C	C	A	C
714	NIAS_Os_ae07003872	AE07003872	7	19719706	19719706	19059548	TATAAAACCTTATACAACACGTACCTCATCTTTCAAAACCATATAGTCCAAAGATGGTTT[A/G]GAGGGCGGTATCAGCCGAAATGTGATACCCACGTGATGTGTTGACTCGATCTCCATATAA	Bottom	T	T	T	C	T	C	T	C	C	T	T	C	T	T	T
715	NIAS_Os_ah07001035	ah07001035	7	20000236	20000236	19340078	CTCTAGCTGCTTCAATTCCTTCATCATCAATAAAGTTCAGGAATAACACAGCAATGATAC[A/G]AAGTGCAAAGAGACAAGAACAGAATGCTTAAACCAAACACCCACACAGCCCAATGCATGC	Bottom	A	A	A	G	A	G	A	G	G	A	A	G	A	A	A
716	NIAS_Os_ad07008244	test00471	7	20360919	20360919	19700761	GCTCCCGAATCTCACCCGCTGCCCCCGGCCGAACCAACAAGGGGGGCCTCACTGTCCCCC[A/G]TTTGCGGAGTTCACCCTCTGACAATATTTTTTAGAAAATCATGAGTTGCAAATAGGAGTC	Top	G	A	G	A	A	A	G	A	A	G	G	A	G	G	G
717	NIAS_Os_ah07001120	Nag08KK15371	7	21057953	21057953	20397795	CAAGGGAAGAAGATCCTAGCATATTCCATCGTAGGGCCTTATAGGCAGCAATAATCTTGT[A/G]TATATATATGCATGCATCCTTTGCAGATATGGTTCCTCATCTTTAGCTGCTTTCTCCCTT	Bottom	A	A	A	G	A	G	A	G	G	A	A	G	A	A	A
718	NIAS_Os_ae07004463	AE07004463	7	21395462	21395462	20735304	AGGCTTTGCGGCCAGGAGAGAGGAGGAGAGGCAAAGAAAACCAAGCATCCTCCTCCTCCC[A/G]TCTATAAATTCCTCCCCCCTTTTCCCCTCTCTATATAGGAGGCATCCAAGCCAAGAAGAG	Bottom	C	C	C	T	C	T	T	T	T	C	T	T	C	C	C
719	NIAS_Os_ad07008909	test00474	7	21799864	21799864	21139706	TTTTTTTCTTTTTGCTTACTCTAGATTTTGCACGTGCGTGATGGCTTTCAAATGATTGAA[A/G]CATTGTTTAGTTCATCCATTGGTGACAAAAATGATTAGCGAAGTCCCCTGAAGTTGGTTT	Bottom	T	T	T	C	T	C	T	T	C	T	T	C	T	T	T
720	NIAS_Os_aa07003319	aa07003319	7	22015091	22015091	21354933	AAAAATAACATTTAAACAAATCACCATTTCCCTGCCGTCTATAAACTTATCAATTACTTG[A/G]CATGCTAACATATCATAAATTTAGCTGACTTACAGGGCAGAAACGTCTGTTCTTCTGGTC	Top	G	G	G	A	G	A	A	A	A	G	A	A	A	A	A
721	NIAS_Os_ad07009414	Nag08KK15436	7	22507454	22507454	21847296	AACATCATACTCGGCATCGCACGGGGCCTCCTGTATCTGCACCAGGACTCCCG[A/G]TTCAAGATCATCCACAGGGATCTCAAGGCCGGCAACATCCT	Bottom	C	C	C	T	C	T	C	C	T	C	C	T	T	C	T
722	NIAS_Os_ad07009572	ad07009572	7	22746806	22746806	22086648	GTATAAAATCATACTCCTACAGTTTGAAGTAGACCAAGCTGCCCATATTTAGTCCAGTGC[A/G]TTGCAGTTTACGGCTTCATATTGTCGCTTATGCTTATACTTATCAGCTAAAATTTTAATT	Top	G	G	G	A	G	A	G	A	A	G	G	A	A	G	A
723	NIAS_Os_ah07001242	K07sf125	7	23078809	23078809	22418651	GCGCCGCCGGCGCATGCAAGCCAAGCCGCCCCTACGGTCCCCAAATCCAAGGGCAAACTT[A/G]TCTTTATTTAGTGTTTCTCTCTCCAAATCCACAA	Bottom	G	G	G	A	G	A	G	G	A	G	G	A	G	G	G
724	NIAS_Os_ah07001284	ah07001284	7	23483998	23483998	22823840	ATCTCTATAAGCAAGACATATTGTTAGATTGACGAAGTCACTATGGATGTTTCGTTGTCC[A/G]TGGCAAACAATTTTAGATGGTTTATTTAATGTTATTATATCCATATTTTTTTAACAAGTC	Bottom	G	G	G	A	G	A	G	G	A	G	G	A	A	G	A
725	NIAS_Os_aa07005154	aa07005154	7	23897779	23897779	23237621	ACCTCGATTATTCTTCTCCTCCTTCCCTGACCCCGTCCAACTCCAACCTACCGCTTTCTT[A/C]TTTTTTCCCCAAAGGTTCTCCAACCAAATGGATCGATTATTGCAGCATCAGACCAGAGTC	Bottom	T	T	T	G	T	G	T	G	G	T	T	G	G	T	G
726	P0861_0	P0861_0	7	24193367	24193367	23533209	TCTTTCTACAACATCTGTACTTGCATTGAATTTGTGCTTTAGGTTATAGCGT[A/G]GATGTTGCCGTGCTTGGAAGAGCTCATGGCTTAGAGCATTTATTTTCTGAATAA	Top	G	G	G	A	G	A	G	G	A	G	G	A	A	G	A
727	NIAS_Os_ad07010692	Nag08KK15629	7	24553860	24553860	23893703	AGCATCACCCCTTTTAATTATTTGATATTAGGTTCTTTCCTAATATTCACGTTTTTAGAT[A/C]TTGTTTTGACCTGCTTGAGACGCTCGAAATTTGTTAAGTTCAACTGTTCAAGCGAGATTC	Bottom	T	T	T	G	T	G	T	T	G	T	T	G	G	T	G
728	NIAS_Os_ah07001412	K07sf159	7	24833955	24833955	24173798	AAAAAAAAAGCAATTAGTCCATGAAAAAGAGATCAACGAACATCTCAATAC[A/T]CAGTAGTCACGAGCCGATAATTGCAATTGCAATAGCGCGATGAAGAAACAAAAGCAATTA	Bottom	T	T	T	A	T	A	T	T	A	T	T	A	A	T	A
729	NIAS_Os_ac07000896	Rik5674	7	25155878	25155878	24495721	GCTTTGGAACACTGACTGATGTATCAAACTTGAGATCCAGGAGTGGAGAATAAATGTTAA[A/G]ATTGGATGAAGAATATTACTCATGAAGCATGTCTTGGAGGGAAAGGCAAAATAGAGTATC	Top	G	G	A	G	G	G	A	A	G	G	A	G	G	G	G
730	NIAS_Os_ad07011299	test00481	7	25590289	25590289	24930132	TATAACTTAAAAAATCATGCCATCCTCCCCCGAATAGTTCAGGTGATTGTGACCAAGACG[A/G]ACTTGGTGTTCTTCTCTGGCGACTGCTCCTTGCCGGTTCATGCATGATGATGGCCCGTTA	Bottom	C	C	C	T	C	T	C	C	T	C	C	T	T	C	T
731	NIAS_Os_aa07006696	aa07006696	7	25842928	25842928	25182771	ATACATACCTTTGGTTCGTCTTCAAGGCTCTTAATTGGTCGTTGGTTCCGCGCGTCTTTG[A/C]GACAAAGTTAGGTAAAATTTTTCACACTTTGCATCCAAATTAGTTTGTTTATATAGTAAT	Bottom	T	G	G	T	G	T	T	T	T	G	T	T	T	T	T
732	P0386_0	P0386_0	7	26263628	26263628	25603471	AGGTTCAATTTACCACTCAGTCCTATCAACA[A/T]CTCTGTAGCAACAACTTGTGCTTGATTATGTTC	Top	A	A	A	T	A	T	A	A	T	A	A	T	T	A	T
733	NIAS_Os_ah07001515	K07sf065	7	26454630	26454630	25794473	TATATGTTGTCTGATTTACTTGGGCCATGATAATTTTGGTGGTTGTTAAATATAACTTTC[A/G]GCAACTCCTGGTTGGAAGTGTGAGCTTATACATTAGGATTTAGCCTTTTGCAGTGCTAAA	Bottom	G	G	G	A	G	A	G	G	A	G	G	A	A	G	A
734	NIAS_Os_ae07005532	AE07005532	7	26588366	26588366	25928209	GTGGAAGACGACCCATCCAGTTGGCCTCGCGAGCATTGCTTTGGAGTTTTTGGGTGTTGC[A/G]GGATGTTACCTCATGATTGTGTCGCATCTGTCCATGAGGCGTCTCCCTGATCTATACTCA	Top	G	G	G	G	G	G	A	A	G	G	A	G	G	G	G
735	NIAS_Os_ad07012036	test00484	7	27011435	27011435	26351278	ACTTGCTCAATTAAAGCAGGACTAGCTATATTACATTGCTTAGGGCCTTTTGACACAGCT[A/C]CAGCTTCAGTGCTCCACCTCTTTTGAAGCTGGAGCTCAGCCAAACAGTTCCAGCCTAGAG	Bottom	T	T	T	G	T	G	T	T	G	T	T	G	G	T	G
736	NIAS_Os_ae07005672	AE07005672	7	27266082	27266082	26605925	CATTATTCAATTAGTGACAGAGCTAAAATGCAGATTAGATTGCCTTGCTGCGCTGCATTA[A/T]CCGTTTGAATAGTTCTGATAAATCGAGCATGGATGAATTCATGATGTATATAGGTGGCGC	Bottom	T	T	T	A	T	A	T	A	A	T	T	A	A	T	A
737	NIAS_Os_ae07005762	AE07005762	7	27616346	27616346	26956189	TAGTTCTCTTAGATTTTAAAAGGGCTTAACTTTGTAGTGGTCTAAAACCTGATGGCTGAC[A/G]TCAGTACATCACAGTTCCACTCAGTTTTGTTATTGGCATTCTATCGTACAGTTAACATGG	Top	A	A	A	G	A	G	A	G	G	A	G	G	G	A	G
738	NIAS_Os_ah07001601	Nag08KK15852	7	27833656	27833656	27173499	TTGTGGCATGCGTTCTCGAGATCTTTTCATTCATCCCCAAGATACACTTAGTCCGTCAAA[A/G]CAGGTTCAGACGGAAGTGGGGAAGGAAATGCGTAGACATGTACTATTCGTACATATTCGA	Bottom	G	G	G	A	G	A	G	G	A	G	G	A	G	G	G
739	P0388	P0388	7	28214718	28214718	27554561	ACACCAAATAGAGCCACTAATTATTGCCACAGAAGACTGAACACTAAGAACATCCA[A/G]TCGAGTGCAGTTGATGTCCTGACTCAATTTCTTT	Bottom	C	C	C	T	C	T	C	T	T	C	C	T	T	C	T
740	NIAS_Fcore0740	Ei4337	7	28369535	28369535	27709377	CCGTTTTCGCTCTTCCTCCTCCTCGTCTTCCCCCGCATCGGCCTCATCAATCGCAGCGCC[A/C]TCACCTCCGATCCCCTCAAGCCCACCCCCGAGCACGGCCTCCGCGAAAGGATCCTTCTCA	Top	A	A	A	C	A	C	A	C	C	A	A	C	C	A	C
741	NIAS_Os_ah07001630	Nag08KK15881	7	28514476	28514476	27854318	TATTGTGTGAAATGCTTCCTAGATAGGATACAGTTATTTAGACTAAAAATATGGTGCGCT[A/G]TGGGGGGGATGGGAAAAGAGAGATCACCTTCAACATTTTATCGTGTGAAATGCTGCCTAG	Top	T	T	T	T	T	T	T	C	T	T	T	T	C	T	C
742	NIAS_Os_ad07012838	test00488	7	28907526	28907526	28247367	GGCCCGCCCGCCCGCCGCCGTGGGTTCGCCGGAGCTCCGGCGACGGCTCAGGTGAGGTGG[A/G]GATTGGGGAAATGATAGTGAAATAATGGGACTTCGGTGGGACTAATATGAAAATATCCAT	Bottom	T	T	T	C	T	C	T	C	C	T	T	C	C	T	C
743	NIAS_Os_ad07013043	test00489	7	29371715	29371715	28711556	CCCCGCGGCGAGCACGAAGAGGACGACGCCGCAGGACCAGATGTCCACCTTCGCTGGGTT[A/G]TACCCCTTCCTCGACAGGATCTCCGGCGCCACGTAGGCCGGGGTGCCGCAGAGGGTGTGG	Bottom	C	C	C	T	C	T	C	C	T	C	C	T	T	C	T
744	NIAS_Os_ae07006255	AE07006255	7	29663920	29663920	29003761	GAGCAGTACACCAACTTCATTGAGTATTTTTGGAGCAGCCTGATTTCTTACAACCGGATA[A/C]CATAATATCACTACCATTACCGTGACAGGTATGTGGGTCATATACTCCTATTGTTCCACA	Bottom	T	T	T	G	T	G	T	G	G	T	T	G	G	T	G
745	NIAS_Os_ad07013321	test00490	7	29855092	29855092	29194933	CTGCTTCGATTGGTTCCTGTTTAAATTGGATCTAGCGGCTGAAGTTGGATCGTTCGTGTG[A/G]CCAAACTGCCCAACTTGGATCTTAACTCGCGGCCCAAAGTTGGATGGGCGGCAGAATCAG	Top	G	G	G	A	G	A	G	A	A	G	G	A	A	G	A
746	NIAS_Os_ad07013567	ad07013567	7	30329051	30329051	29668892	AGGGTAGTTCTTCGTTCACTCTAAAGGTGGTGAACTCCAAACCACTTACAACCAACACTA[A/G]GCCTTCTCCACAATCTTCTCGAAGAGATCACAACCGGGCAACTACTCCAAGCCGTTTAGG	Bottom	C	C	C	T	C	T	C	T	T	C	C	T	T	C	T
747	P0393_2	P0393_2	8	39302	39302	40302	GAACCTGGTCAACAAGTTGCTATGAAAAATCTACT[A/G]GAAATTGAGCATGAACATGGAAAGAGCCCCAAAACTAGGCAATCGAGCGATTCATTGA	Top	G	G	G	A	G	G	G	G	A	G	G	G	A	G	A
748	NIAS_Os_aa08000002	aa08000002	8	172474	172474	173474	ACATTGTTTACCACTCTGGAATTATCTTTGCGTGAGATGAGAAGTTCTGACCAGAGTTTT[C/G]ATTGCAACAGTTTTTCCATTCTTTTGGATGAGAATCTCATAGGTGCTGCTTGTCTCAACA	Bottom	G	G	G	C	G	G	C	C	C	G	C	C	C	C	C
749	NIAS_Os_ah08000031	ah08000031	8	417300	417300	418300	ACAAGAAATTTTGCCAGGAATGACAATTTGAGAAACCTCTGGCCCAATGTTCACAAAGA[A/G]GGAAACAAAACATAAGAAAATCCAGGAGCCGTACACCAGTGCTAAGCTAGAAATGCTACT	Bottom	A	A	A	G	A	A	A	A	G	A	A	A	G	A	G
750	NIAS_Os_ae08000034	AE08000034	8	867117	867117	868115	TGTCACCTTGATACTAATTTAGGTGGGTAAAAAGCCACCTTATAAGCAGTGGCGGACCCA[A/G]AAACTTGCACTGGGTATGCCCATTCTAGCGATCACACCACTATATATTTTTTTAAAAAAA	Top	A	A	A	G	A	A	G	G	G	A	G	A	G	A	G
751	NIAS_Os_ah08000061	K08sf104	8	1300159	1300159	1301157	TGACACAAACAGCAATCACACCTCGTTAGGGGCATAAGTTTGCCCACTTGTGGTACAAAA[A/T]TAATCCATGCCATTAGATTATAAATGCACTTGCCTTCTACTTATTCTCATTTCAGATTGA	Top	T	A	T	T	T	A	T	T	T	A	T	A	T	T	T
752	NIAS_Os_ad08000494	test00495	8	1450486	1450486	1451484	CAAAATAAACAGAAAGATCGCATCTCCTTTCTTCTCTCCCTTCGCTTCGTTCTTGTTCTA[A/G]GGTTTGAACGGTTCAACGGAAGGAGACAGAGGAAAAAGCGTCTGCATGGTTGAGGGTTGA	Top	G	G	G	A	G	G	G	G	A	G	G	G	A	G	A
753	NIAS_Fcore0753	K08sf138	8	1528550	1528550	1529548	ACCAAATTTAGTAGGGTTAAAAATTAGTAGC[A/G]AAGTGAACAGGTCCTGTGAATTTCGTAGCACAAAATTTTGTTTTGTGCTAATTATAGAGG	Bottom	C	T	C	T	C	T	C	C	T	T	C	T	T	C	T
754	NIAS_Os_aa08000727	aa08000727	8	1797324	1797324	1798321	CAAATAAAGCTCATCTTGCAACACAACAAAGAATTGGGCTCAATCCCAGAGTGTGACACC[A/G]TCTCTGAGTACCTCGAAAGAATAAAGAGCCAGTTTACTGGTTCTTCAAAGACTTATGCGA	Top	G	A	G	G	A	A	A	G	G	A	A	A	G	G	G
755	NIAS_Os_aa08000774	aa08000774	8	2228667	2228667	2229664	TCTTCATCTTTATGAGATTCAAACACCACCGCAATCTTCTTTGCTTTGCTTCATGGTTCC[A/G]AAATAGCGACGCAATATCTCCGCTCCTCTTCATGTTTTACCAATCCTAAAAACAACGGTC	Top	G	A	G	G	A	A	A	A	G	A	A	A	G	G	G
756	NIAS_Os_ad08000934	ad08000934	8	2377326	2377326	2378323	TTTGGCTTTGCGTGGTCAAGCAGCAGCAGCAGCAGCGATGGATGATGATCGGGAGGCATG[A/C]ATGTTGACTATGCATGGTCGGACCGGCGGCGGCACTGTCGTTAGATCGGAGTTGATGGTC	Top	A	A	A	C	A	A	A	A	C	A	A	A	C	A	C
757	NIAS_Os_ac08000020	ac08000020	8	2785085	2785085	2786082	AAACGAACAAAACAATTTCAGCATGAAAGTTTTCACTCGATGAACATACAATTTCAGCTA[A/G]GTAGCATAATCATTTGGATCCACAAATAAGGATAGAAGCTTATACTTTGGAAGAGTGTCT	Top	G	G	A	A	G	G	G	A	A	G	G	G	A	G	A
758	NIAS_Fcore0758	Ei4390	8	3110206	3110206	3111203	GCACTGAGCTTACCACCACAGAATTTACGCAAACTCCATCTTACCGGAAGGTTTCACCAT[A/G]CTGTGATGGAATCCAATTTCTTTCAGACAGTTGGAGCTAAACTGGAGAAGCTGTATCTCA	Top	G	G	A	A	G	G	G	A	A	G	G	G	A	A	A
759	NIAS_Os_ac08000100	Rik5977	8	3582882	3582882	3583879	ATGCGACTCTTTTTCGTCTTTGGTTTGGTAAAACTGGATCAACTCTTGATTGTCTGTCTA[A/C]AAAAAAATAGTGGAAAGTGGAAACTAAAATCAATGAAAGTAAAACTAGGAGCAGAAAGAA	Top	A	A	C	C	A	A	A	C	C	A	A	A	C	C	C
760	NIAS_Os_ae08000464	AE08000464	8	3936701	3936701	3937698	CGACCACATTTCAGCGTGCAGCCTCCCTCTCCACTCCATGGAATATACTAAAGAATTGAT[A/C]AACTCCTACCACAAGAAAGAAACCAGCGACTCGTTTAGTTAGTTAGATTGATTAGCCGGT	Bottom	T	T	T	G	T	T	T	G	G	T	T	T	G	T	G
761	NIAS_Os_ac08000114	Rik5987	8	4047886	4047886	4048883	ATTTACAGCTCTGATATCGCTTACACCTGTAGAGGACACGCCAGTGTAATTGTTTTTTTT[A/T]AAAAAAAAGTGACACGTCAAAAATGCCCCTTGCGTCTGAAATTCTGTTGCACTAGATGTT	Top	T	A	A	T	A	A	T	A	T	T	T	T	T	A	T
762	P0400_1	P0400_1	8	4499087	4499087	4500084	TTGGTGTCAAATATATACTAGCTGAAGACAAT[A/G]CCATTGGGTGAATACCAACCAAGAAAAAGACCATAAGTACATAACAATGCATTGCTAGAA	Top	A	A	A	G	A	A	A	G	G	A	A	G	G	A	G
763	NIAS_Os_aa08001311	aa08001311	8	6198949	6198949	6199944	TACCAACAAATCTTTCACGGATATATTTATGTGTCTGCCATGATTATGTACGGACTATTA[A/C]ATAGTTCTAGTCAAATTGATGGTCGTAATAATAAGAATTCTAGTTGATTAACTGCCTATG	Top	C	C	A	A	C	A	A	A	A	C	A	A	A	C	A
764	NIAS_Os_ae08001375	AE08001375	8	6254422	6254422	6255417	ATGCGCATTTAATGGATGGAAAGGTAATGGGGGATGACGAATAGAGGATTTAGGGCCACA[A/G]AGCGTGTTTTTTGGGTGGAAAGTTTAGGGATTCGATGCAGGAGAGTTGCGGGAAGCAAGA	Top	A	A	A	G	A	G	G	G	G	A	G	G	G	A	G
765	NIAS_Os_aa08001319	aa08001319	8	6720742	6720742	6721737	CATGCCCATGCTGGCCTAGCCTCCGGTCGGCCATGTCACAAGGAACCGTCGCCCGCGTCA[A/G]CCTAAACTCCGCTTGGCACCGCCCTCACCGGCACCGTCCACCACACGACTTGCCCCTGTC	Top	A	A	G	G	A	G	A	G	G	A	A	G	G	A	G
766	NIAS_Os_aa08001338	aa08001338	8	8442466	8442466	8443462	ACATTGTTTTCAAATGTAAAATTAAAATAAAGTACTGGCAGATAAACAGAGTTTCTGCAA[A/G]CCATGGAGAAATAGCTTGACGTACAACCTGGCAATGGAAGATCACATAATAAGTTCTGAA	Bottom	C	C	T	T	C	C	C	C	T	C	C	T	C	C	T
767	NIAS_Os_aa08001560	aa08001560	8	8838173	8838173	8839169	CTAATAAGATAACCATTTACTTCTTTTACTACTTGAAACAGAAGTGTGCAATTTTTCCTA[A/G]GGAATTAATATGTACATTAGTAGCAGTAGGGCATATATATCATGCACAGTAAAATGAGAG	Bottom	T	T	C	T	T	T	T	C	C	T	T	T	T	T	T
768	NIAS_Os_ae08001831	AE08001831	8	9030125	9030125	9031121	GCCAACCCGAGGCCAACCCGTTCGGCGCCCGCGCCGTCCGCCTCTACCTCCACGAGGTCT[A/G]CGACTGCCAGGCCAAGGCGCGCGGCATCGCCTACGAGAAGAAGCGTTGGAAACGCCCGCC	Bottom	T	C	T	C	T	T	T	C	C	T	T	C	C	T	C
769	NIAS_Os_ae08002146	Nag08KK16578	8	9432540	9432540	9433536	ATTGGCAAGCTGATCGTCTGCGTGGGTCCTAC[A/G]TGCAAGTTGGACTGTTGGCTTGAGGCGAAATACAA	Top	C	C	T	C	C	T	C	T	T	C	C	C	T	C	C
770	NIAS_Os_ah08000546	Nag08KK16586	8	9627499	9627499	9628495	GCATGGGTAGCGAAGCTGGCAATTACAGAGATCTATGAATTAGATGTGGAGTGCGCGTGT[C/G]CCGTGTAATCGAGAAAAAACTTGGATTTTAGTAGTACAGATGAGTAATGAGCTAGGTTTA	Bottom	G	G	C	G	G	C	G	C	C	G	G	G	C	G	G
771	NIAS_Os_ac08000264	ac08000264	8	9795714	9795714	9796710	ACCGTATGTCTGATCCAGAAAGGTCCAGCGTCAGCAGATTGGACAACTTCTCGATGGACT[A/C]TGGGAGGAACTTCACCTTTGAGCCTCGCAGACCCAAATGGTGCAGATTGAAAAGATTACC	Top	A	A	C	A	A	C	A	C	C	A	A	A	C	A	A
772	NIAS_Os_aa08002627	aa08002627	8	10335140	10335140	10336136	AAGCTTAGAATCAGAGTGACAATCTGTTTGGGGAGGTGGAGATTTTGTGAGAAGCTGTTT[A/C]TGCTAGAAGCTCCCCTAAACAGGCTCTAAGGCTGTGTTGGGTATTGTGTGTTGGGAACTA	Top	C	C	C	A	C	A	C	C	C	C	C	A	A	C	A
773	NIAS_Os_ab08000177	Ei4462	8	10584968	10584968	10585964	GCGTCCCCCTTCTCCCTCCACCGGTGCTGGCTCTCCCACTCACGACCGGCGCGTAGAGGA[A/C]GAAGACGACGACGAGCTCTGCCGGCGTCAAGGAGCTCCCCCGATGGAGCATCGGCGGGGT	Bottom	T	T	G	T	T	T	T	G	G	T	T	T	T	T	T
774	NIAS_Os_ab08000189	Ei4470	8	11521865	11521865	11433860	CCAGACTCTAACTGAGTTGGTGAATGCCATGTTAGACGCTATGGGACTTTCCAAAGAACA[A/G]TGGGGTAAGGCAAAATTGATTGCTTGTCATGTCTTGAATAGAATTCTTTTTTTTTTTCAA	Top	A	A	G	G	A	G	A	G	G	A	A	G	G	G	G
775	NIAS_Os_aa08002710	aa08002710	8	11543528	11543528	11455523	TTGATGAATGCTATATATTTGGTTTTTTGGTTGGAGGACGATTTTATAATTCGATAACAA[A/G]ATAAGGGACCTTACGTGCACTTGTTCCCAAATAAATAGACCTAGCTTGGGCTTAGAGCCT	Bottom	T	T	C	C	T	C	T	C	C	T	T	C	C	C	C
776	NIAS_Os_ac08000290	Rik6145	8	11700147	11700147	11612142	TAGATGTAGAGTATATATTCCATGCATAATAGTTTGTTATGATCGCTTGATTGGATACTG[A/G]ATATCATTACATCACCCACTTGATTGATCTACATATATAACTATCTGTACGACATATAGC	Bottom	T	T	C	C	T	C	T	T	T	T	T	C	C	C	C
777	NIAS_Os_aa08002774	aa08002774	8	12108262	12108262	12020257	ATCTACGCGATAAACAAAGCACACAAGCAAAACAGGCAATGAGTCTACCGAAACAGGAAA[A/C]AAAACCACTTTTAATGGATTCTAGGGATTTGTATGGATTTACTACAATTTGAATGGACTC	Bottom	G	G	T	T	G	T	G	G	G	G	G	T	T	T	T
778	NIAS_Os_ac08000307	Rik6162	8	12419566	12419566	12331561	GTGTTTGTCTTTAAAATGCAACTTGTAATATAATTCCTTGTACTAACAATTACTACCTCC[A/G]TCCCATAATAATTGCATTTCTAGAAAATTGGAGACAGATTAACAACAAACACAATTTACC	Bottom	C	C	T	T	C	T	C	C	C	C	C	T	T	T	T
779	NIAS_Os_aa08002815	aa08002815	8	12536246	12536246	12448241	GTTCCTCGAGTAGATTCACATCGTCGCTTCGCTGCTCCTCTTGGTCCTCGTCGGAGTACT[A/G]TACTCGTGTGCTATGATGTCGTAGCTCCGTGAGGAGCATAGCTTCTGAGCCATACACGAG	Top	G	G	A	A	G	A	G	G	G	G	G	A	A	A	A
780	NIAS_Os_ac08000309	Rik6163	8	12955182	12955182	12867177	TACAACTTAATATCATTTCTCTATCAAAGTTATAAAAGTTATATATTGGCTCATTTTACC[A/C]CCTAAGCTGAAATTTTGTAGAGCCATAGATGACACCATTATCAAAGTTATAAAATATTTT	Top	C	C	A	A	C	A	C	A	C	C	C	A	A	A	A
781	NIAS_Os_aa08002874	aa08002874	8	13145021	13145021	13057016	GGAGAAATTCAGCACAACCTCGAAGGACACATAGCTTAGACGCGAGAATGGCAACAGAAC[A/G]CTGATGCTCAGTTCACCAACGTCAACAACCTGATGCAGCAACAACATGATGATCTTCAAG	Bottom	C	C	T	T	C	T	C	C	C	C	C	T	T	T	T
782	NIAS_Os_ac08000312	Rik6166	8	13467607	13467607	13379602	GTATGAGGCTGCCGTCTATCGAGGATTGTCCTGGGTGCAGTAATGTTGCAGAGAGTTCAA[A/G]CAGATCTTACAATAGAAATAATCGGCTGAGGCAAACAAGGGTTCCTGTTCATCAAAGATT	Top	A	A	G	G	A	G	A	G	G	A	A	G	G	G	G
783	NIAS_Os_aa08002899	aa08002899	8	13648707	13648707	13560702	TTCTAGGGCTTCGGCTACAAATTGCCAATTGGTTGTAGGATCAGAACTGGATCCACAGAA[C/G]AGGAATTTTTCTAGCCACATTAGCAAGAAAGCTACATGCTCCCGAGGGGTGACAGGCCTT	Top	C	C	G	G	C	G	C	G	G	C	C	G	G	G	G
784	NIAS_Os_ac08000314	Rik6168	8	13736906	13736906	13648901	TGATGTATTGACTCCGGATCGCTTTCATTATGGGACACAACTTTTAAAGGGTGAGGCACA[A/G]ATTTGGTGGAAAGGAGTGCAATCAGCTCACACAGCTGCACATGGCCCCTTGTCTTGGCCC	Bottom	C	C	C	T	C	T	C	C	C	C	C	T	T	T	T
785	NIAS_Os_ac08000316	Rik6170	8	14029486	14029486	13941481	CAAACCACGCCTAAAACCTCCTTTACTTGTAAGTCATCGTCGCAAAGTTCTACCACAAAC[A/G]AGTGAAACGCATTGATCGTCAATTTCGTAAAAACACTTCAAATGCATAGATCATAAGCTT	Bottom	T	T	C	C	T	C	T	C	C	T	T	C	C	C	C
786	NIAS_Os_aa08002979	aa08002979	8	14354648	14354648	14266643	CTTGATTTAGGGGTGGCTCATCATCTATCTCCTTTCCATCTCATCACTCAATCCAATGTG[A/G]CACTCTTAGAGGCACCATATTTACCATTGTAGTACTTGCCATAATCTCCTCCCTCACACA	Bottom	T	T	C	C	T	C	T	C	C	T	T	C	C	C	C
787	NIAS_Os_ae08005111	AE08005111	8	14759070	14759070	14671065	GCATTGTGGAGACTGAATTGAAATCATGCTAACATGTCCCATGAATCGTGCCGTATGAAA[C/G]GAATAGCATTTGATGAACTGGGCAACGGCATACGTGATATCTGCGTGGACTCTGCGAGTT	Bottom	C	C	G	G	C	G	C	G	G	C	C	G	G	G	G
788	NIAS_Os_ac08000454	Rik6285	8	14996469	14996469	14908464	TAGATCGACGTGATAAAGCTGATCTCTCACCTAACTAGCAGTGAAAAACGGACTAAATTT[A/G]GATGGATAGTAGGCATACCATATTTTTTAAATGCATTTGGAGCCGGTGCCGATGCGGATG	Bottom	C	C	T	T	C	T	C	T	C	C	C	T	T	T	T
789	NIAS_Os_ac08000538	Rik6355	8	15287850	15287850	15199845	TCCATGCTTAGTTGTCGCACACGGTGTTTGATTGTATATACCCATCGCCAACACGACGTG[A/G]CATTATGTAATCGGTTGTTTGACCTTGGCATACTCTTATGTTATGCATTATGACCTTATT	Bottom	C	C	T	T	C	T	C	T	C	C	C	T	T	T	T
790	NIAS_Os_ac08000571	Rik6384	8	15542902	15542902	15454897	TATTATCCTTAATTATGATTAACTCCAGGTTAGTTTTTACAATTCTAAATACGGCTAGGG[A/G]TGATGCATCACAAAGTATACAAAGAAGCATAAAGTCTAAACAATCAAGGAGTTAAACACT	Bottom	C	C	T	C	C	C	T	T	T	T	T	C	C	C	C
791	NIAS_Os_ac08000575	Rik6388	8	15759933	15759933	15671928	GATGTTTGCTTTTGCAGGACTCATATTCTACTATGGACACACATACACCAAACTGTAGTG[A/C]AAGAGATCACCATAGCATTAGACAAACATCTTTCAGGGAACTTGCTGCTAGTTGCAAGTG	Top	A	A	A	A	A	A	C	C	C	C	C	A	A	A	A
792	NIAS_Os_ac08000582	ac08000582	8	16038090	16038090	15950085	AAGCGTACCGAGGGTTGTGGATGTTCGGTTGCACAGCAGAAACAATAGACGGTACCAGGC[A/G]TTGAGCGCAACACCCGAGTGGAAGAGGAAGACAAGCCGTGGTGGACAAACAACAGGCAGT	Bottom	T	T	C	T	T	T	T	C	C	T	T	T	T	C	T
793	NIAS_Os_ad08006675	test00527	8	16642239	16642239	16554234	AGCTAGGTAAGGGTAAGGTAGCGGTAGCGCCTCTATCAAAAGGAGCAAAAGAAAACGACC[A/G]TTCCTCCACGCATGAGCATGAACTGTGCGAGTCTGGGTGAACAGCAGCAATGAGGAGTGA	Bottom	C	C	T	C	C	C	C	T	T	C	C	C	C	C	C
794	NIAS_Os_ad08007115	test00529	8	17599181	17599181	17511176	GCACTGCTCGCCTTCCTTCCCCGGGACGGGGGCGAAGGAGAAGGTGACATGGTAGGGATC[A/G]TAGACCTCCTTCAGCTCACCGCTGACCACTTCATAGCCGAAGGACCGGCC	Top	A	A	A	A	A	G	A	A	G	A	A	A	G	A	A
795	P0413-2	P0413-2	8	17659659	17659659	17571654	ATCTGAAAAGAGGTAAAAAGCACTAGCAAATAAGTATTCAAAAATCATCTAAGGCCAGGG[A/C]CTAACCTATGCTGGAGCTCTCAAAGAGTTTCTGCAATGCCGCAATATGTCCATCAGCAAG	Top	A	A	A	C	A	C	A	C	C	A	A	C	C	A	C
796	NIAS_Os_ah08000978	ah08000978	8	18014258	18014258	17926252	GGAAAAATCAAATTTGATGAATCAAAGAAGCCGATGAAGGTAGATGGACATAATTTCCCC[A/G]TCAATATGGTGCATACAGCTGGAAGAGCAGCCGATGGAGGGAAAAATCGGAGTTCTCAGT	Bottom	A	A	A	A	A	G	A	A	G	A	A	A	G	A	A
797	NIAS_Os_ah08000982	K08sf155	8	18031522	18031522	17943516	GAAGATTTGAAGTTCAAAACCTCCCCCCTATATTTTGGTGCCTTTAAGAGAGAGAAAATC[A/G]TCGAGTATGAACAGGAGCTCGGGGAGGAAGAAGACTA	Top	T	T	T	T	T	C	T	T	C	T	T	T	C	T	T
798	NIAS_Os_ad08007374	AE08006702	8	18197691	18197691	18109685	CACTCTCCCTATCACGGTTGAGCCTTCCTCATCTTGGAATACGGTCTTCGTCATGCCACT[A/G]CTGATGTGTGTCTTGGCCACCAATGATGTGACGATCTACAACCGGGGGTTAGTTGGCCAC	Bottom	C	C	C	C	C	T	C	C	T	C	C	C	T	C	C
799	NIAS_Os_ac08000602	Rik6414	8	18541700	18541700	18453694	CTGTAAAAAATCAACATGTTATAAAAAATGGAGAGCAGTATATGAACTACTATTGACAGG[A/G]TCATCACGAAAGATAAGTGCAGTGTTCTTCCACAAAACAAAACTGCAGTCTTTAGCAATT	Bottom	C	C	C	T	C	T	C	T	T	C	C	T	T	C	T
800	NIAS_Os_aa08005457	aa08005457	8	18915043	18915043	18827037	TCAGTACAAATTACCTGCTCTTACTGACTTAGGCTCCGTTCAACCGGGAATAGTACGCAC[A/G]GAAAACAGAGCGATCTATTAGCACGTGATTAATTAAGTATTAGCTTTTTTTTTTCAAAAA	Top	A	G	A	G	A	G	A	G	G	G	A	G	G	A	G
801	P0417_2	P0417_2	8	19102135	19102135	19014129	ATTCTTCACTTACACTAATGCATGATGC[A/G]TCAAAGAATAAACCCACCTTTTCTGAGCTCTCTGA	Top	A	A	A	G	A	G	A	A	G	A	A	G	G	A	G
802	NIAS_Os_ah08001106	Nag08KK17146	8	19354286	19354286	19266280	AAGAATGTGCGACAATCATCTATGAAATAATAGCCGTTGGATTGGTTAAGAAAAAAAAAC[A/G]TGGAATCAATGTTAACCGTTCGATCGAACTTAAATACTAGCCGTAAAAAGCAGAGGGTTC	Bottom	T	T	T	C	T	C	T	T	C	T	T	C	C	T	C
803	NIAS_Os_ah08001148	K08sf058	8	19700801	19700801	19612795	CAACAACCGTATCTCCTCGAGCTTAGCATCCACACACAAAGCCACTTAAAAAATGCATGG[A/G]GTAGCATTCAGGGAGCAAAAATCTGATC	Top	G	G	G	A	G	A	G	G	A	G	G	A	A	G	A
804	NIAS_Os_ac08000729	Rik6529	8	20001952	20001952	19913946	TACTACTATGTGCATGCATGTACCTGTTGATGTTGTTACTGTGCCAGCGTTTGTGCATTC[A/G]TGTCAGTAAATTCCTTTTTTTAGTGTTATTTTCAACTGTTTCAGATCAAATGGCAGTTGC	Bottom	T	T	T	C	T	C	T	C	C	T	T	C	C	T	C
805	NIAS_Os_ac08000761	Rik6559	8	20223917	20223917	20135911	CATAGATGTGCATATTTTCTTTCTCTGTCAAAAGTTTTTGGCTGAAGTGTCAATGTGTCA[A/T]GGTGGTGTTACAGCCTTTCTTCTGAATTTCTTTTCTTTATCTTCACACTGAGTCCTGACT	Bottom	T	T	T	A	T	A	T	A	A	T	T	A	A	T	A
806	NIAS_Os_ah08001223	Nag08KK17263	8	20568172	20568172	20480166	CGTCGGTAAAATAGACGTGATTTGGCAGCAGGGCAGGGTAATCCTTGGTGGAAAGACAAA[A/G]GGTGCCATTATGCCCAATGAACAATGCCTCATCT	Top	G	G	G	A	G	A	G	G	A	G	G	A	A	G	A
807	NIAS_Os_ae08007218	AE08007218	8	20909142	20909142	20821136	TGAGTGATGAATAAACAAGGAGGAATAAAAGAATCGGGATTTTTCTTTCTGCTGAGATAA[A/T]TAAGCATGGCCATCTCATCTTCTCGCTATGAATGATTTCCAAGTGAATTCATTACCCTAG	Bottom	T	A	A	A	T	A	T	A	A	T	T	A	A	T	A
808	NIAS_Os_aa08006226	aa08006226	8	21226060	21226060	21138054	CACACACTATCTTCATCTTAACACAAGTTAATCTAGTACGAAATCTAACGTTTTCTAGTA[A/C]TACGAATCTGAACATACGATTGTCCAGATTTGTATAGTAAATATTATACCCAGTATTAGA	Top	A	A	A	C	A	C	A	C	C	A	A	C	C	A	C
809	NIAS_Os_ae08007378	Nag08KK17358	8	21503195	21503195	21415189	TTCTCTCCACATGTGACTGATGTCAATAACATTAGAAAATACCATCCTCAAGGAGCACAT[A/G]AATTCATGCAAGTTTGGTGGAAGAGGTGCAACAAATTTGGAGTGTATCATTGTGAAATCT	Bottom	C	C	C	T	C	T	C	T	T	C	C	T	T	C	T
810	NIAS_Os_ad08009365	ad08009365	8	21878447	21878447	21790441	TCCAAACCCAACTCCATCTCTCTAGTTCATTTCGTGAGAGCACTCCATCCACCTCC[A/G]CTCCCATTTTAGATAGAGCTGAAACTGTCTGGTTGAACTCCCGAGCTAGAGCTGTACCAA	Bottom	C	T	C	T	T	T	C	T	T	C	C	T	T	C	T
811	NIAS_Os_ah08001370	K08sf061	8	21960369	21960369	21872363	AATTATACTGTACTTAGTCTTAGAGAAAGAAAGCAGGAACTTTTTCTCCTTAAGAAAAGA[A/G]TCGTAGAAAGGTACCCAAATCAGAGCCACTCAGTCTTAACCTATGGGGAGGTACACCCAC	Top	A	G	A	G	G	G	A	G	G	A	A	G	G	A	G
812	NIAS_Os_ad08009714	AD08009714	8	22352573	22352573	22264567	TCTTTGTTATTAGTATGAATATTGAGGGAAGATGAGTTAAGAGCTGTAATGAATTTATCT[A/G]TTGATGGCAGTGAATGTGTAATCTTTTGATTGACTGCCGATGATGATGAAGCCTTCCTCT	Top	G	G	G	A	G	A	G	G	A	G	G	A	A	G	A
813	NIAS_Os_ah08001430	Nag08KK17470	8	22640684	22640684	22552678	GTTAGGTTCAACCCTGTACAACACAAGTACACAACTGATCCCCATCGC[A/G]CACATCTAAGGATACTGGAAGACAGTCACTTCC	Bottom	T	T	T	C	T	C	T	T	C	T	T	C	C	T	C
814	NIAS_Os_ah08001450	Nag08KK17490	8	23067568	23067568	22979562	AAATAAACACGTAAAATCATTAGTGACTGGTTCTAATGAAAAATAACAACAAATCGAGAA[A/G]GAAATGAGGATTAACGAGCAGGCTAAGCAGCTTACCTCTGTTCCATCATCGTCAGCATTC	Top	G	G	G	A	G	A	G	G	A	G	G	A	A	G	A
815	NIAS_Os_ab08000918	ab08000918	8	23224423	23224423	23136417	CCGTTGTCCAGCCAGGCTCAGCCGGCTTGAATGCTTTGCTTGGCGTCGTACGCATAGGGT[C/G]AGGGCTTCCCGTCCTCTCCAGCTCGTAGGCGCGGCGGTAGGCATCGCGTCGCGGCGAAGG	Top	C	G	C	G	G	G	C	G	G	C	C	G	G	C	G
816	NIAS_Os_ad08010417	Nag08KK17538	8	23502120	23502120	23414114	CTTGGTTGGGATCGTCGATTTCCTCATCGGGAAACTGAAAGCCTCGACTAGTCCAACATG[A/G]CAACATGTCTGTTATCCGTGTTACCGTACCTTACTACCTTTCGTGGGTGTTGATTCGGTA	Bottom	G	G	G	A	G	A	G	G	A	G	G	A	A	G	A
817	NIAS_Os_ad08010572	ad08010572	8	23743329	23743329	23655324	GTATTGTGATCACAGTTAGATACCAATTAATTTAACGTCTTGTAAATTGATACGTACGAT[A/G]GTGCTTGGGCAGATGGCAGATCAGTAGTGGGACATGGAGAAAGGGGCCATTGAGACGCCG	Top	A	A	A	G	A	G	A	A	G	A	A	G	G	A	G
818	NIAS_Os_ad08010578	ad08010578	8	24119252	24119252	24031247	ACGCGAAAAGCCACCGCGGCCGGCGAGTGATGCTGCACGCCGCCGCCGACGAAGCCGCTC[A/G]ATCCTTCTAGAAGCTTCGGGAGGGATGGACCCCGCCGCGCCCCTCCTCGCTCTCTCCAAG	Top	A	G	A	G	A	G	A	G	G	A	A	G	G	G	G
819	NIAS_Os_aa08006253	aa08006253	8	24737550	24737550	24649545	TTTCTTTTCCCTTTTTTTGGGATCAGAGTCTCTCCATTTCTGATGCTGCTGCTGCTGCTG[A/C]TGATGATGATGATGCAAGGCTTGTGGCAACTTGTTTGGTGAAAGAACAACGAGAGGGATA	Bottom	T	T	G	T	T	T	G	T	T	G	G	T	T	G	T
820	NIAS_Os_ac08000946	Rik6715	8	24778676	24778676	24690671	GCCTTTTAGGTTCCAGAACCAATTATCAGCTTCCAAACAGAATTCTGGTGCATCTCGAGG[A/G]GTTTATGTTTTTTCAGACATGAACCCATACGTTGGTCACCCTAATCCAATGCAGGAAGGC	Top	A	A	A	G	A	G	A	G	G	A	A	G	G	G	G
821	NIAS_Os_ae08008293	AE08008293	8	25540908	25540908	25452903	ACTTTCGAACTGCTATATTTGTTTCAAGATTTGTACAAGTGAGGAAGGAAAAAAATCATG[A/C]CACGCACACATGTGTGATGTGAGGATTCGTTCTCAGGACATCTGTTTCATCGAAATAGCA	Bottom	G	G	G	T	G	T	G	T	T	G	G	T	T	T	T
822	NIAS_Os_ab08000949	Ei4899	8	25682525	25682525	25594520	ACAACCCAATTCTGTCCTCCCTTGACTTCAAAATTGACGATGCAAGCTTCCTTCTGATAT[C/G]TACTGACTGCTGGCAAGCTTTTGCTTCAGAGGAACAATCATTGATAATTTCCCGTAATTT	Top	C	C	C	C	C	C	C	G	C	C	C	G	C	G	G
823	NIAS_Os_ah08001661	Nag08KK17701	8	25987553	25987553	25899548	TATCAAAATTACAATATTAGAAAAAAAGATGCAAATCTTAGTTGTACATTCAGCAACCAG[A/C]TAATCGGATAATGACTGCCTCGGGTAGTCGGGTATCAGATCAAAAGAGGATAAATGGAAA	Top	A	A	A	C	A	C	A	A	C	A	A	C	C	A	C
824	NIAS_Os_ah08001693	K08sf165	8	26304649	26304649	26216644	GGCATCCCAAAGGGGGACAGTGCAGGCCAGCATGGATTTATTGCGTGGTTACCAAAATGA[A/C]GTGAGATGAAAAATAAGACCCAAAAAAGTGTATTTTGTTTTATCAGACCTTATCCTCTTG	Bottom	T	T	T	G	T	G	T	G	G	T	T	G	G	T	G
825	NIAS_Os_ad08011551	test00547	8	26625290	26625290	26537285	CCATGGCGTCTCGCCTCTCTCGCTCGCCTAGGGTTTGGAAGCTTCTGGAAAGGAGGCGCT[A/C]GGGAGAAGAGAAAGGAGGAAGACGAGGGCGTCGTGTGAAAGGGCAATTTCAAGGGGTGAG	Top	A	A	A	C	A	C	A	A	C	A	A	C	C	A	C
826	NIAS_Os_ad08011632	AD08011632	8	26842558	26842558	26754553	ACGTACAGCAATGTATTGCCACGCTTTTACAACACAGAGCAGTGTATTTCAGCGGGTTGG[A/G]CTGCTTTCATATGATCTGTAAAATGTTGAGTTGTGATATCCTGTTTGCAGATTCACTCTG	Top	G	G	G	A	G	A	G	G	A	G	G	A	A	G	A
827	NIAS_Os_ad08011792	K08sf166	8	27071464	27071464	26983459	TTTCTCATCTGCAAGAGAATTGATCAAATCAGAAACATGCATC[A/G]CATGGTACCGTAGCCAGCTTTGACAACAAAGCATAAAA	Top	C	C	C	C	C	T	C	C	T	C	C	T	T	C	T
828	NIAS_Os_ac08000980	Rik6748	8	27443600	27443600	27355595	CTGAATTTTTTCAGTCGGTGGCGTCTCAACAGCTCGGTAGGTGCGTGAGAGAGTGAGGAG[A/G]AAACGTCGCATTTGACTTGTGAAGCTGGTCATTCCTTTTGGCTTTTAGATCTGCGTGTAC	Bottom	C	C	T	C	C	C	C	C	C	T	C	C	C	T	C
829	NIAS_Os_ac08000989	Rik6757	8	27668274	27668274	27580269	TTCAGAAACTAAACGCAACCTGTGTTTAGATGGTGAAAAAGTTAGGAAGTTAGAAGAAAA[A/T]TGGTAGTTTGGAGAAAAAAAGATAGTTTATATGTGTAGGAAAGTTTTCAATGTGATGTGA	Bottom	T	T	T	A	T	A	T	T	A	T	T	A	A	T	A
830	NIAS_Os_ad08012248	Nag08KK17819	8	27842460	27842460	27754455	AGCCGCTGATGGCATTTCTCTGAACATCTGCAGGATTAATAACTGAAAGAGTCTGAAACA[A/T]ACTGCATGCATGCATGGTAGCTAAGCAAACATATATATGCATGCATAATTGCGTATGCAG	Bottom	T	T	T	A	T	T	T	T	A	T	T	A	A	T	A
831	P0425-4	P0425-4	8	28082344	28082344	27994339	TATACTTTGGTATACCTTTAAGAATTGTTAAC[A/T]CTGGCATTTGGTGGTGATTTTTGTATTTTTCTCTTATCAATTGACATTTTTCACAGGTAA	Top	T	T	T	A	T	T	T	A	A	T	T	A	A	T	A
832	NIAS_Os_ah08001842	K08sf136	8	28390007	28390007	28302002	TCAGTAGTCACACAAGTGTAATCTGGCTCCAACATAAAGCAAAGTTACATGAAACTTAAC[A/G]GGGGGAATAAATTAAACAGTGCAACGATTCATAAT	Bottom	A	A	A	G	A	A	A	A	G	A	A	G	G	A	G
833	P0142_2	P0142_2	9	194209	246497	247497	GTTGGTCATGCCGCTGCACAATA[C/G]AGCTTACAAATTTCATATCTTGTTTTAGTG	Bottom	G	G	G	C	G	G	G	G	C	G	C	C	C	G	C
834	NIAS_Os_ah09000005	K09sf070	9	593505	645793	646793	GAAGATATTATTTTTTATTTTTTATAATAAACAGGTCAAATAGGGAGAGAAAATTTTAAA[A/T]AAGGATGAGATTGCCCTAGGGTGCCCAGCTGCATCTAACTGGATACTACAATTTTT	Top	T	T	T	A	T	T	T	T	A	T	T	A	A	T	A
835	NIAS_Os_ad09000473	test00554	9	959819	1012107	1013107	ACGGAGGTTAGAGATGACACTGTAGCAATGGATCCACGTGACAATGAGAGGAAGAGCAGG[A/G]GGAGGCATCGGTTGCTTGCTGGGCCGAACGTGCGCTTGCGGGCTGAGGCGGAGGAGAGCA	Top	A	A	A	G	A	A	A	A	G	A	A	G	G	A	G
836	NIAS_Os_ad09000757	test00555	9	1434674	1486962	1487962	AGATCTCATGTAGTGAGAGGGGGCGGCGATCGTAGGCGTCGGCTGCAGGTGTCGGTGGCA[A/G]GCTGCTGCTATGCTATGAAGGTGACACAGTTGGCGGACGCCTCGGTGCTGGTGCATGTAG	Bottom	C	C	C	T	C	C	C	C	T	C	C	T	T	C	T
837	NIAS_Os_ad09001067	test00556	9	1910966	1963254	1964254	AATACATAATAGAGGTGCTAACAACTTTTGGCTTTGGGCTGAGATGGAGAAACTGGATGT[A/C]TTCACTCTTTAACTTCAACCTCTAAGATCATCCTAAATGGATGCCCAGGCCAAGCAATTC	Top	A	A	A	C	A	A	A	C	C	A	A	C	C	A	C
838	NIAS_Os_ah09000161	K09sf003	9	2235882	2288170	2289170	TTCAATTTGCTTCTGTCTCGTTACATGAATTTGCGAACACATCTCCCATATGTCCCGTAT[A/G]TACTGTTAGATTTCTAAACAATTCACACACACCAATTCATGACTG	Top	A	A	A	G	A	A	A	A	G	A	A	G	G	A	G
839	NIAS_Os_ac09000009	ac09000009	9	2558972	2611260	2612260	AGCCTTTGTGGGATCCATCTGGAAAAGAGCCCTCCTAATCTCATCATTTTTGTTCTGGGT[A/G]CAGATTAGAAGTTTAGTTTGTGCAGGAGTCCTAAACTTTTAGATAATAGATCCTTAAAAA	Bottom	T	C	T	T	C	T	T	T	T	C	T	T	T	C	T
840	NIAS_Os_ad09001510	test00558	9	3456873	3509161	2891161	TTACTTTGATGAGACAGAGGAAGAAACCACAAGCAAGGCTCTAGCCCCTTTGGATGAAAC[A/T]GTTGAGAAAACACTTGAAGACATATCCCTTCGGCTACAGTCATCATTGGATAATCTGGTG	Top	A	A	A	T	A	A	A	T	T	A	A	T	T	A	T
841	P1656_2	P1656_2	9	3481829	3534117	2916117	TATCTCAACAAGCTGTAATATAAATGGAACTAAGGGTTTGTTTTGCATATTTA[A/G]ATAGACAGAAAGGTACCTGTAACTGCATAGCAT	Bottom	G	G	G	A	G	G	G	G	A	G	G	A	A	G	A
842	NIAS_Os_ah09000176	ah09000176	9	3950638	4002926	3384926	CAAAGCACTTAGCACAAAGCTCAACCCAAAACAAG[A/G]TTTGAATGAAATGTATTTGGACAACCCTAGAAAAGGGTTGGTGGGGGGTTTATATAGAT	Bottom	T	T	T	C	T	T	T	T	C	T	T	C	C	T	C
843	NIAS_Os_ab09000127	ab09000127	9	4144234	4196522	3578522	AAATCTTATAACAAACCAAGCTGAAGCTGACGAATCCATGGCTCAGTTAATATGCATCTA[C/G]GGAGCACTCTACCAGATATGACATGGTCGTTTGGCTCTGAAGCATCTGACAAGGACTTAT	Bottom	G	G	C	C	G	G	G	C	C	G	C	C	C	G	C
844	NIAS_Os_ah09000235	ah09000235	9	4529792	4582080	3964080	CCCCTAATCTTGTTGAATAACACCTCCACA[C/G]CGAGCTTCATCGCAACGTGGGCTCATCATCCGCAATGGCGAGTTGCGCCACACCCTCCAT	Top	G	G	G	C	G	G	G	G	C	G	G	C	C	G	C
845	P1659	P1659	9	4767859	4820147	4202147	AAATAAACGGATATATTTCAAGTGGTTTTTAAATTATC[A/G]TTGATGAAAGTACACTGAAATATGGTTAATAATAAAGCATAAC	Bottom	G	G	G	A	G	G	G	G	A	G	G	A	A	G	A
846	NIAS_Os_ah09000267	ah09000267	9	4947904	5000192	4382192	TTAGGAATTCATATCCTCTACATTAGAGATATTAATGCAAAGGCATTAGCAAGAATCAGA[A/T]CGTGCGCTTGCTACAGTACTCAGCAGTGCGCGATAGTGTTTTCAATCTTGTAACTACAGT	Bottom	A	A	A	T	A	A	A	T	T	A	A	T	T	A	T
847	NIAS_Os_ad09002673	test00563	9	5710581	5762869	5144869	AATATATTTATAGCCGACTAATAGTCTGCTATTGTCAAGCAACTAAGTTTGGAAAACCAT[A/G]CCAATGAAGCTTCAACCTGTACTTATTAAAGGCCTTAAGTAGGATGCAAGCGGACCAACC	Bottom	T	T	T	C	T	T	T	C	C	T	T	C	C	T	C
848	NIAS_Os_ac09000150	ac09000150	9	5978368	6030656	5412656	TTGCTGAGTAGGTGAGTTGGTAAGGGTGCTCTCTGTGGAGTTTGAGTTTTTTTTTTGTTG[A/C]ATTTAAAATAAAAAAAATCGTAATTCTTGTTTTGTCATCAGTGGCGGGTCGTATGTTACA	Top	C	A	C	C	A	C	C	C	C	A	C	C	C	C	C
849	NIAS_Os_ad09002884	test00564	9	6186773	6239061	5621061	GGAGCGGCGGAAAGCAGCTCATGAGAGGGAAAATTGGAACCGTCGCAAGATTTGCAAGCT[A/G]GAAAGCAAGGTGTATCGCCTGCAGAAGGAACTGGCCGAGCTCAAGGGAGAAGCACCGCCG	Bottom	T	T	T	C	T	T	T	T	C	T	T	C	C	T	C
850	P0959_0	P0959_0	9	6403979	6456267	5838267	TGGCAGAATGTTCATTTGTAATGTTGATATCTCAGTTATCAAGACATTTTTT[A/G]CCCTACTAATGCTTATTGCACATGTACGGGATACCATAATTTGTAACCATT	Top	G	G	G	A	G	G	G	G	A	G	G	A	A	G	A
851	NIAS_Os_ae09002506	AE09002506	9	6744246	6796534	6178534	TCGTTTTCTAAGATGAGATCTAGGAGTTCTCTTTCTTCAGCGGTTGTCTTGTGTGCAAAC[A/G]ATCCTCTGGCGGAAATATAGAGATATGTAGTAGATTACTTGTCTAACCCATACCAAAAAT	Bottom	C	C	C	T	C	C	C	C	T	C	C	T	T	C	T
852	NIAS_Os_ah09000291	K09sf099	9	6789124	6841412	6223412	GGATTATCCCAAAAAATTTGGATGTAGTGATTGGCGATCATTTTTTTGAGCTGGAAATCG[A/T]GGTTGAAAAGATGGGTTTTGATGAGAATGGG	Top	T	T	T	A	T	T	T	T	A	T	T	A	A	T	A
853	NIAS_Os_ad09003568	ad09003568	9	7613760	7666048	7048048	TTCTTTCCCCTCTCTCTTCCACGTCATCAATTTTACTTGCATGGCAACGAAGAGAGTTGT[A/G]CATGCCCTTATATTGTCCAGCAAGAGAATTTGACCCGTCTTTATGTATCCTGTCCCCATT	Top	G	G	G	A	G	G	G	G	A	G	G	A	A	G	A
854	NIAS_Os_ah09000302	ah09000302	9	7667745	7720033	7102033	AAAATCGATGGTCAAATTTCTCCGTTTTATTATAAT[A/G]CCACGTGACGACTCGAGAAGTGTTTATAGGGTGCCATGTTCGGGTTAGG	Bottom	T	T	T	C	T	T	T	T	C	T	T	C	C	T	C
855	NIAS_Os_ad09003729	AD09003729	9	8010172	8062460	7444460	TGAGCCGCGAGGCAAAGCCTCTCCATCTCCCAGCTCTGGTTCCCTCTCTGTTTCCCTCTT[C/G]TCTTCTCTCTCTGGCGCTACCAACCTTACCGTCGTGCGCCGTCCATGCCGCCACACGGAG	Bottom	C	C	C	G	C	C	C	C	G	C	C	G	G	C	G
856	NIAS_Os_ae09003268	AE09003268	9	8357198	8409486	7791486	TCGCTGCCTGCGTCTGGACTGAATCTAAAGGAGTTGATGAAAGGGTAGAGAGAGAAGAAT[A/G]AAAATATAAGGATGCGGTTGTGTTGGCGGAAATGAGATAAGGATGCGGTTGTGTCAGTGG	Top	A	A	A	G	A	A	A	A	G	A	A	G	G	A	G
857	P1347	P1347	9	8495579	8547867	7929867	GGTTTTTCCCCGTCTATAAGTGGACATCTGTTTGCTCTCTCCCTTCATTT[A/G]CTCCTATAGTTTATTAAACAGATTGACAGGCTGCACATCCTTTTAAC	Bottom	T	T	T	C	C	T	T	C	C	T	T	C	C	T	C
858	NIAS_Os_aa09000030	aa09000030	9	8639155	8691443	8073443	AAAAATATTATTGATTGCAAATGGGTGTATAAAATTAAAAGAAAGGCTGATGGGAGTTTA[A/G]ATAGATATAAAGCTAGACTAGTGGCTAAAGGCTTTAAGCAGAGATATGGTATAGACTATG	Top	G	G	A	G	G	G	A	G	G	A	A	G	G	G	G
859	NIAS_Os_ae09003587	AE09003587	9	9281806	9334094	8716095	GGGGGGTGAAATGTTGGGGGAATTTTAGCCATAGTTTGCGACTTGCGAGAGCAGGTTCAT[A/G]ACTAGGTGGTTGTTGTAAACATCAAATATAGGGGGTTTTTGCTATGAATCGTTATGGTTT	Bottom	C	C	C	T	T	C	C	T	C	C	C	C	C	C	C
860	NIAS_Os_aa09000038	aa09000038	9	9636750	9689038	9071039	AGTTTCCCAACCGGCACTACAATTTGGGCGCTGATGTGGGGTGCCATCAATTCCAGTTTA[C/G]GCACCGGCAATGATAAACCTGTATGAGCCCAAAAAAAAAGTAAAGACCGGCTCGAAAAAT	Bottom	C	C	G	C	C	C	G	C	C	G	C	C	C	C	C
861	NIAS_Os_ae09003733	AE09003733	9	9814267	9866555	9248556	ATGCCTGGCCAGATGTACTCCAATGCCTGGCCAGATGTCCTCCCGCGTGTCATTAGCCTG[A/G]ACTAGTCGCTAACCCGTTTGTTACACGGGCTATGGTTGACATGACATAAATATTAAATTT	Bottom	C	C	C	T	C	C	C	C	T	C	C	T	C	C	T
862	NIAS_Os_ad09004395	test00571	9	9984565	10036853	9418854	TCTCCCGCGCATTTCCTTGCCGAAATGTATCAACTGTGATGCAACACCTTTCAGTTCCTT[C/G]ACGAGTTCTTTGGCAAGATCTCCGATGTGGGGATCAGAATAGAGACCCTTGTGACCATTA	Bottom	G	G	G	G	G	G	G	G	C	G	G	C	G	G	C
863	NIAS_Os_ae09004136	AE09004136	9	10422892	10475180	9857181	CACGGAGGCTTGCAGCCTTTGGCAGCTGGGAAGGCCTCATTGTGGGTGGTGCAGTGTTGG[A/G]TATTGTGTTTTGGGTCACTTGTATGGGTGGAAGTGTGTAAATTTGCTAGGAACCATTTGC	Bottom	T	T	T	C	C	C	T	C	C	T	T	C	C	C	C
864	NIAS_Os_ah09000421	K09sf032	9	10699266	10751554	10133555	AGCTAAAAACCTAAAACATCAAATGATTCTTCAGTGATAGCATCTACTGAAAAC[A/C]CAATCTTTCAAAAGGAGGAGCACTTTCAGCAACAAATCACCACTTGGGATATGTACCCAG	Top	A	A	A	C	A	A	A	A	C	A	A	C	A	A	C
865	NIAS_Os_ae09004273	AE09004273	9	11079379	11131667	10513668	CTAGGTTCTTTGCCTAGTGCATAGTTGCTTAGTCGCTTAGTCTGTCCGCGTTGTTCGCTT[A/C]TGTACCATCGCTTTATGTTTTTCTATGATGTTGTGTTTTCATCTATGGACCTATCCATGA	Top	A	A	A	C	A	A	A	A	C	A	A	C	A	A	C
866	NIAS_Os_ah09000441	K09sf009	9	11288730	11341018	10723019	CTGTTGCAAATCATGCTCCAAAAAGATAATGGTATCATCTGCAGATTGCAAAATA[A/G]ATAAAACATCATCTACTAAGTGCGGAATTACCCCTTTCAAGAGACCCGCCTCTTTAGCCC	Top	A	A	A	G	G	A	A	G	G	A	A	G	A	A	G
867	NIAS_Os_ac09000231	ac09000231	9	11696860	11749148	11131149	GAGTAGTTAGGATGGGTTTATATAATTTTAATTGCACCAGAATGCAACTGCTCATCATTT[A/T]GTTGGTGTTTTCCGGTGATTTTAAATAGCATAAAACTATCCCCATTAATGTCAGTCAGGA	Top	A	A	A	A	T	A	A	T	A	A	T	A	A	T	A
868	NIAS_Os_ah09000464	ah09000464	9	11889475	11941763	11323764	TTTTTTTAGCGCCTCCAAAGACTCATATG[A/G]CATATGTTGATATTTGAGGAAGCCATAATAAGTACTCTC	Bottom	A	A	G	G	A	A	A	A	G	G	A	G	A	A	G
869	NIAS_Os_ab09000817	ab09000817	9	12358646	12410934	11753935	TTTCCTAGTAGAAGGACGCCCAATGATGGTTCAGCTATGCCAGCAGTGAGAGAGGCGGTG[A/C]AGCAGCGAGGGGAGGCTGGTTCCACGGTCCTTGAGCAACAAAGAACCCAATCTGTGGCTT	Top	A	A	A	A	A	C	C	A	A	A	C	A	C	A	A
870	NIAS_Os_ad09005404	AE09004549	9	12529882	12582170	11925171	AAAAAAAAAAAGGGGGTTATAGCATGAGAAACTTACAGCAGAACAAAGCAAAACTTTTTC[A/G]GGCAATGACAACATTATGGAACACTTTGTTTTCTCAGGCAACCAGCAATTCAGCTTAAGG	Bottom	T	T	T	C	C	C	C	C	C	T	C	C	C	C	T
871	P1370	P1370	9	12897572	12949860	12292861	GTGTACTACCAATAGACCTGCAATTGGAGGGCCATTTAAGCTATATGATACAGAAAACAA[A/C]GAGGTGACTGAATCAAAGCTTCGAGGAAATTGGACACTGATGTACTTTGGCTATACATCA	Bottom	T	T	T	G	T	T	T	T	G	T	T	G	T	T	T
872	NIAS_Os_ad09005901	ad09005901	9	13317469	13369757	12712758	TCCCCTCCGCCTGCAAAAATTGCTTTTGGCCATCTGCAAAAATACTTTTTCTAGTAGTGT[A/C]TGTTTGGGGAATTTGTGACAAGTGCAGGTTATAGAGGAATCAACAGCTCCCAGAAGCTCC	Top	A	A	A	C	A	A	A	A	C	A	A	C	A	A	A
873	NIAS_Os_ac09000242	Rik6964	9	13624563	13676851	13019852	CTCCCAGTCTCAGCAGCAACAATTACATCGTTTGTTGTGAGAACGTGTGGTATACAGGCT[A/G]CCTGCATTCAGCATTTGAAGTAATCCGTAAGTACTATTTTGAGGGCAATTAGAAAAATAC	Bottom	C	T	C	C	T	C	C	C	C	C	C	C	C	C	T
874	NIAS_Os_ad09006115	ad09006115	9	13792131	13844419	13187420	GGATGGCACAGCAGATGGATCTCTGGCTCCAGCTCGTGCAGTTAACAAAGCAGCATGTTT[A/C]TCTGCAGCTGCAACTGCTTCTGATCCTGTAGCACCATTGGAGCCCAAAGCCTCCAAAAGA	Top	C	C	C	A	C	C	C	C	A	C	C	A	C	C	C
875	NIAS_Os_ad09006278	test00580	9	14266368	14318656	13612657	GAATCTTTAGATACATGCATGGAGTATTAAATATAGATGAAAAAACCTAATTGCACAGTT[A/T]CGATGGAAACCGCGAGACGAATCTTTTGAGCCTAATTAGTCCATGATTAGCCATAAGTGC	Top	T	T	T	A	T	T	T	T	A	T	T	A	T	T	A
876	NIAS_Os_ac09000245	Rik6967	9	14385178	14437466	13731467	TTAATTACGTAATTTTTTTGAATACGACGAATGGTCAAACATGTGACAAAAAAGTCAACA[A/G]CATCATCTATTAAAAATCGGAGTAGTACTTAATTAATCATGTACTAATGAGTCATCCCGT	Bottom	T	C	T	C	C	T	C	C	C	C	C	C	T	C	C
877	NIAS_Os_ac09000247	Rik6969	9	14655157	14707445	14001446	ACACCTCTGGCCACCTCTCACCGTTCAGCTTCACAAGAAGGTTATAATTACCTACTACTT[A/C]CTCTTTCCCAAAATATTGCTATCTATGAATATTGTCTAGGATCTGGCTATTCGTTGATCG	Top	A	C	A	C	C	A	C	C	C	C	C	C	A	C	C
878	NIAS_Os_ad09006639	test00582	9	15213024	15265312	14559313	TGTCGTCGTTGCAGAGACGATGCATCGCATGTAGTTACGATTTCACATCATATATCATGC[A/G]AAAAATGCGAAAGCTACAAGACGGTACTACGCCCTCACCGCGTGTTTGCCCGTGAGTGGA	Top	A	A	A	G	A	A	A	G	G	A	A	G	A	A	G
879	NIAS_Os_ah09000616	ah09000616	9	15496021	15548309	14842310	ACTCTAAACTATAATTGGTGTGCGCTCGCTGAAAAATGGTGTTCTTGATTTCACATGAAC[A/C]AAACCCAGACCGTTCAGTGGTCGACAGAAAATTAAATTCGTGGAAAATGGAATAGAGACG	Top	G	G	G	T	G	G	G	G	T	G	G	T	G	G	T
880	NIAS_Os_ab09000973	Ei5451	9	15814856	15867144	15161145	CTCGAGGTGGAGAGCAGCGACACCATCGACAACGTCAAGGCCAAAATCCAGGTTTGATTC[A/C]TCCAAGCTAGGCTATAGCTGTGAATGATGCGACGGCGTTGGATGGATCGCTGTCGCTGGT	Top	C	C	A	C	C	C	C	A	C	A	C	C	C	C	C
881	NIAS_Os_ab09001026	Ei5475	9	16198984	16251272	15545273	CATCTTTCTGTCGGTAGAGAGACAGGCTTGGTGGGAGCACTGTTTCTGAGGAGATGCAGA[A/G]AAGCTTTTGTCGTAGGGCGCCTTTGAATCAAAGGATTTATAAAGGAATTTTATAGAATTT	Bottom	T	T	T	C	T	T	T	T	C	T	T	C	T	T	C
882	NIAS_Os_ah09000706	Nag08KK18588	9	16479588	16531876	15825877	ACCAATAGTAAATACTACGGAATTTGAGTGTCCTTTATTTGGTTCACTACCACAATTTGC[A/C]TCACCTTGCCACAACTTAAGTTAGCCAAGTTTGACTAAAGTTAGGCATCTGTTTGATTCG	Bottom	T	T	T	G	T	T	T	T	G	T	T	G	T	T	G
883	NIAS_Os_ae09005356	AE09005356	9	16804876	16857164	16151165	ATGATTGGTAGTACACCTCACTGTGAATGATATCATAGTAGCTTAGAAATCCCGGGTAGA[A/G]ATTCAATTAATCCGGTCTCATGTCATTGCAATCATCAAAATCTTATTTGTAGTTACTTTT	Bottom	T	C	T	C	C	C	T	C	C	T	C	C	C	C	C
884	NIAS_Os_ab09001035	ab09001035	9	17235555	17287843	16581844	AGCTGCCAGCTGCGTCCATCCATCCATCCATCCATCCATCCCCACGTCTGCTGCTAGATG[A/G]GCTTCTCTCCTGCTCTGCCTTCTGCTGCTGCTGCATCATGCCGGCCGAATGGCTCAGCTC	Top	G	G	G	A	G	G	G	G	A	G	G	A	G	A	A
885	P0830_1	P0830_1	9	17506966	17559254	16853255	ACAGAACCTCACAAGTACCCTACCTTGCCCAATTGTCTGAACTATAAATAACAATAGGCA[A/C]AAAATTATACCATACTTGAGGCACAAAATTATATCATACTTGA	Bottom	G	G	G	T	G	G	G	G	T	G	G	T	G	G	T
886	NIAS_Os_ah09000842	K09sf016	9	18021405	18073693	17367694	CCCCTTTTCCCAACCCCTCTCACTCGTTTTCCGCGCGCACGCTTTTCAAACTGATAAATG[A/G]TGCGTTTTTCGCAAAAAAAAAAGTTTCTA	Bottom	A	A	A	G	A	A	A	A	G	A	A	G	A	A	G
887	NIAS_Os_ah09000878	Nag08KK18760	9	18320648	18372936	17666937	CGGTTTCTTTACTGCAAACATGAAGGTGAGGTTAAGGAATGCCTTAGCGAGGTACTACTA[C/G]TGTAGTGCACTAGTGCTACCGTCCAAGCATAGAAATGACGTGATTGGAACTTTTTTACCT	Bottom	G	G	G	C	G	G	G	G	C	G	G	C	G	G	C
888	NIAS_Os_ad09008757	ad09008757	9	18541549	18593837	17887838	CAGGACCAGGTTACCGCACCTCGGCGGTAAGCAAGGTAACCGTGGTAACTATGACAAACT[A/G]TACGAAACCGTGTAAAATTGATCAAAATTTTAAATTATTTTTTAAATTTACTTAAATTTA	Top	A	A	A	G	A	A	A	A	G	A	A	G	A	A	G
889	NIAS_Os_ad09009014	ad09009014	9	19019232	19071520	18365521	TGGACTAAATTCTCTCGTTGAAAGAAAAATAGGGGGCGACGCGGCGCACGCTGGATGTGC[A/G]CCATGGCAAACTGAGGATCCCGAATAATGCCATCCCATTGCTTGCAGACACCACGGCACC	Bottom	T	T	T	C	T	T	T	T	C	T	T	C	T	C	C
890	P0164	P0164	9	19324882	19377170	18671171	ACAGTAATCACTAGAATAAACACAATTCAAAGGCAAACCACTGAACTGAATTGGTGTTCA[A/G]ACTGATGCGACTCTATCCAAATTTCCAAATCCGTGACAAGCGCACACGGAGGCAACCAAT	Bottom	C	C	C	T	C	C	C	C	T	C	C	T	C	T	T
891	NIAS_Os_ad09009136	test00591	9	19439632	19491920	18785920	GGGTTTATCATCCATCTCCTCAGACACCTCAGATGAAGGACAAGAAGGAACTGTCACTGT[A/T]TCTGGCTTTGTTATCTCAATGGTTTTAGCACCATCAGATGTTTTGTTTGGCTTTGGAGAT	Top	A	A	A	T	A	A	A	A	T	A	A	T	A	A	T
892	NIAS_Os_ad09009427	AD09009427	9	19906208	19958496	19252495	GGCAATGGCGGCAACAAAGAACTAGCAAGGTAGCACAGCAGTTGAAACTTATTAACAAGG[A/G]AGCAAACGATTCCAGACTGAGCGGTGGAGTTCTGTTCGCCCGGTGTGCCTGCAGTTCCTG	Bottom	T	T	T	C	T	T	T	T	C	T	T	C	T	T	C
893	NIAS_Os_ae09005725	AE09005725	9	20193405	20245693	19539692	GGGGTATCATGGCCACATCAACAAGGCTATCGAAGGATCATTGAACTTCTAAGAATGAGG[A/G]CACATGAATGTAGTTACCCAAATATTTCTGTTCAATGTGGAACTAAGGACAGTGCAACTG	Bottom	T	T	T	C	T	T	T	C	C	T	T	C	T	T	C
894	NIAS_Os_ah09000989	ah09000989	9	20495114	20547473	19841472	TTTTTGAAAGCAATAAGCAGGCTATGACGCTATGTATGAGAATCTGAACATGTAGTAGAG[A/C]TGGAAAAGTTTCAGATAAGTCTCCGAAGATTTGGAAAAGGCAAGAGCGACTTGTGCGTTG	Bottom	A	A	A	C	A	A	A	A	C	A	A	C	A	A	C
895	NIAS_Os_ab09001119	ab09001119	9	20813970	20866329	20160328	CAATTTCACGTAAATTGTGTAATTTGGTAAAAGGTTTTTATTTTGAGAACTAAACAAGGC[A/C]TAAGTAAGTGGTGACACCGGTGCCCCTAAAATCCAGGATACGCCCATGGCCACATCCCAC	Bottom	T	T	T	G	T	T	T	T	G	T	T	G	T	T	G
896	NIAS_Os_ad09009933	ad09009933	9	20932056	20984415	20278414	CCTATGAATATGACGCCACAAATTTAGCAAACCCAAAATTAATTATGCGTACGGAATTGA[A/G]GCATCAAATAAGTATCGATAGAATTAATCACATAACATGCATCACTCACCGGGTTTGGCA	Bottom	C	C	C	T	C	C	C	C	T	C	C	T	C	C	T
897	NIAS_Os_ae09005779	AE09005779	9	21387651	21440010	20556009	TTTCACCCCTATATGTATGTGTTTGGTTAGCTTAACTTCCTTACCAATTTCACCATACTT[A/T]ATGACTAGCAATTTATTCATCACATTTTATGGTTGTCACAACTTATCTAACATTAGTTGT	Top	A	A	A	T	A	A	A	T	T	T	A	T	A	A	T
898	NIAS_Os_ad09010101	test00596	9	21738777	21791136	20907135	TTGGGCTTTGGCAGATTATAAGATCTGCGAATGCAGAATCTGGGTGCTGCCGTTGCAGCT[A/G]CAGGAAAGCACAATTGAAGAGGCATAAGAAAAAGTAAATGATCTACTCGATTCAGAGTAA	Bottom	T	T	T	C	T	T	T	C	C	C	T	C	T	C	C
899	NIAS_Os_ae09005804	AE09005804	9	22070492	22122851	21238850	TGCAGTGGTCGAGCAATCTTTTATTGCCTCTCCTCTGAAAGCAATTAAAAAAGCGATGTT[A/G]CGCAATGAGCATCGCCACCTGTCAACTGATACTGAAACCCCACTTGAATTATGGCATTTT	Bottom	C	C	C	T	C	T	T	T	T	C	C	T	T	T	T
900	NIAS_Os_aa09000103	aa09000103	9	22460796	22513155	21629154	AATGTGATTACTCATAGCTGCGGGCAGGCATGTGTTAATTTTTAAATACTTGGGTTCGTA[A/G]AGTATAGCCACAGGAAAAACATAGAGGCTAATCAACTGCTAGCCAATAGTGCCGCAAGCA	Bottom	T	T	T	C	T	C	C	C	C	T	T	C	C	T	C
901	NIAS_Os_aa09000133	aa09000133	9	22785101	22837460	21953459	TCGTTTTTTATGACTCTGCTTTGGGGTGATGTTCTAGGTCCGGCGACGATCACACATAGC[A/G]GTGGTCTGTTTTAGTGGCAGATTATTAAAATTTTGATAGTTTGGGCAAATCTATATAATT	Bottom	C	C	C	T	C	T	T	T	T	C	C	T	T	C	T
902	NIAS_Os_ae09005845	AE09005845	9	23114070	23166431	22282430	GGATTGGATCCACTGAAGATCCCTCTTGGCGCGAAACGTGCCACAGTTGATGATGTCTCT[A/G]TCTGGGAGTGGTCTGGTTCTGCGTATGATGAAGGAGATGAGGCGGCCGAATGGTTTTCCA	Top	A	A	A	G	A	A	G	G	G	A	A	G	G	A	G
903	NIAS_Os_ab09001148	Ei5534	9	23383596	23435957	22551956	AACCCCAACGCATGCACACGTCAAAGCCAACTCGCTGGCTCGCATACTGTTGGTCTGGAT[C/G]GATGAGATGCAGCTACCTAGCCGATGGAATCTCGCCGCGCGCGCCATTTCCCTAGCCATG	Top	C	C	G	C	C	C	C	C	G	C	C	G	G	C	G
904	NIAS_Os_ad09011021	ad09011021	9	23770529	23822890	22938889	TCTTGTTCGTCCAATGTCAGATCATTCGGTGCTCAAAGACGCTTGGCCTCGAGGGCTACA[C/G]GAGGCGGGGCCAGTAACGGAAATTTTAGCACGACGATAAATAGGGTATTGCAAATTTGGC	Bottom	C	C	C	G	C	C	C	C	G	C	C	G	G	C	G
905	NIAS_Os_ac10000003	Rik7071	10	37513	57481	58481	TAACGTAGGGCCCGCTCCTCATCTGCTGCTACTTCTCACAGACCACCTGCGCTGCAGCTC[A/G]TGCTTGAGCATCTTTACATACAGGTACAATAAAAACTATAAGCCAGCTATAAACATATTT	Top	G	G	A	A	G	G	G	A	A	G	G	A	G	A	A
906	NIAS_Os_ah10000009	K10sf053	10	386583	406551	407551	CAGCAAAAGATTCATGCAGCTCCATACCCGTCAACCTTGATGGGTTTCCATAATCATCAC[A/G]TGTCAGTTCCAACAAATGGATACCTAGCATACCCTCAACCTGGTCATTTCTACCCAAATG	Bottom	T	T	T	C	T	T	T	C	C	T	T	C	T	C	C
907	NIAS_Os_ah10000012	Nag08KK19020	10	507322	527290	528314	TGGGTGCAGCAGAGGTGAGCGGATCCACCGACGCCACTGCCTTGGGAGCTCCCTCTCCCC[A/G]TAGCCGGGATGGCATATATATCAACGGCTAAACTC	Bottom	A	A	A	G	A	A	A	G	G	A	A	G	A	G	G
908	NIAS_Os_ad10000290	AD10000290	10	657808	677776	678800	GTAGAAATCGTCGGATAACTGGCATCTCGCACCCCGAGTATTAAGGCACAGTACAAGAAC[A/T]GAGCATACAAGCATGAACCTGTAGCTGTAAGAGTACTCCATCTCTCACAGAAGTTACTGC	Top	A	A	A	T	A	A	A	T	T	A	A	T	A	T	T
909	NIAS_Os_ad10000416	test00604	10	977079	997047	998071	GACAGATCGGTGATGAGGGGCAAGCTCGAGAGCCTGGCAACGTACGGCTCTCCTCTTCTC[A/G]CTGCAGCCACCGCCTTCCTTGATGTCGGTTCTGTCACCACTGCCGTTTCTTCGATGGCAG	Top	G	G	G	A	G	G	G	G	A	G	G	A	G	G	A
910	NIAS_Os_ae10000099	AE10000099	10	1060149	1080117	1081141	TTTTCCGATAATCCGAGTATTTTATTTTGAACAGAACATGTCCGGCGCCTGTATTGTGAA[C/G]TGCAAGGAGCAAAGGTTGTGCATCCAGCTTTTCAAAAATTTCAAGGTGGAGACAAAGAAT	Top	C	C	C	G	C	C	C	G	G	C	C	G	C	G	G
911	NIAS_Os_ad10000609	test00606	10	1443834	1463802	1464825	GGGAGAGATGGATCTTGGGTGGAAGCTGCTGGGACGGAGATGGCGGCGTCATGGACTCAT[C/G]GTCGTACGTCAGCGTGGGGTTGGTGAATGGCTGAATGCGAGCGCCGACATGGGCTTCTCG	Top	C	C	C	G	C	C	C	G	G	C	C	G	C	G	G
912	NIAS_Os_ae10000292	AE10000292	10	1760814	1780782	1781805	CTGGCGCTCCGTGCCCTGCATCAACTCCGACATAGACGAGTTCACGCGGGACTCCGACTC[A/G]GAAGGATACTATGATGAAAAGACGGAATTGGCGTTCATTATGTTCATGGAGAGGGTGATG	Bottom	C	T	T	C	T	C	C	C	C	C	C	C	C	C	C
913	NIAS_Os_ab10000045	Ei5562	10	2105754	2125722	2126745	CTCACATTTACAATTGTATTATCAGATTAGCTCATAAAGTTGGAGAATTGAGCAACTTGG[A/G]TCTTAGCTTTCACGTGTGCGTTCAAGAGATTGTTCCAATATGAAATTTCAGTTCTAAGGC	Top	G	A	A	G	A	G	G	G	G	G	G	G	G	G	G
914	NIAS_Os_aa10000749	aa10000749	10	2129081	2149049	2150072	CTGCCTGAAGTGTTCGATTTCACCAATCAAATTTTTCATTGATCACAACCGTGCTCCACT[A/G]TAATCGACTTTGTACACATACTCGACACCAACTCTAACATAACCAACTCTAACATATTCA	Top	A	A	A	G	A	G	A	A	G	G	A	G	G	G	G
915	NIAS_Os_ad10001165	test00608	10	2389173	2409141	2410164	CGAGATCCTGGTGCCCGCTGATGCCTTCGACAACGTTCACGAGCAACCTGAGCATCGTCG[A/T]CCCCAAGAACGGCAGCGTCGGCCTCACCGCCGTGTCCGGGTACACCCTCCAGCTATGGAC	Bottom	A	A	A	T	A	A	A	A	T	A	A	T	A	A	T
916	NIAS_Os_ab10000271	Ei5680	10	2763101	2783069	2784092	AGAGGCCTCGCCGGGCGGAGGCGGCTGGCGAGGATGACGGGGGGAGGAGGATAGGGCAGC[A/G]GGCCAGTGGAGGAAGAGGCGACGTCGCCTGGCGAGGCCTTCGGCGCCGCCCGGGAGGCCT	Bottom	C	T	T	C	T	T	C	C	C	C	T	C	T	C	C
917	NIAS_Os_aa10000871	aa10000871	10	2788184	2808152	2809175	TTAAAATCCCTTATATTTTAGGATGAATGGTACATTTTAATTTCTTCCCATCACTTTAAT[A/C]TAAGGGAAAGTCCGATTACACCCTTGAACTATTAGGTGAGTACGAATTACCTCCTCAGAC	Bottom	G	T	T	G	T	T	G	G	G	G	T	G	T	G	G
918	NIAS_Os_ah10000191	K10sf004	10	3002445	3022413	3023436	TTCACTGGACAAATAAAAATGACCCTACCAAATAGCAATTGGGATATTAGAAAAATGGGC[A/C]CAACTGATAGTGGCTTGTACAGCAAAAATTTATT	Top	C	C	C	A	C	C	C	C	A	A	C	A	C	C	A
919	NIAS_Os_ah10000229	K10sf005	10	3774656	3794624	3795648	TCAACCATTGACATTAGAAATTCAGAATTATTTATTATATGCAACGTCAGCAATAACTAT[A/G]AGATCTAAGAACGAAAAGAGCTCGGTTCATTCTGTCATTTGTAATTGTTGAGGTTTATGT	Bottom	G	G	G	A	G	G	G	A	A	G	G	A	G	G	A
920	NIAS_Os_aa10000954	aa10000954	10	3970310	3990278	3991302	ACTTCACTTCAGATGTTCAGTTAGAACCTTGAAACAGAAATCAAACAAACTTCAAACACA[A/G]CCGTAATTAATCTGCGATGAGACAAAGATTTTTTTTTTGTATATTGAACTAAATTAGACC	Top	A	G	A	G	G	A	G	G	G	G	G	G	A	G	G
921	NIAS_Os_ac10000279	Rik7300	10	4182706	4312014	4502111	GTGGAGGTCGGTCGGATTTAGACGAAGGTAATGGGAGGAGGAAGCCTAGCGATAGCTGGC[A/G]GCAATAACAGGGCGATACGACATTGATAGTTCTACCTCGACCACGTGTGGTTGAGTAGGT	Top	A	A	G	G	A	A	A	G	G	G	A	G	A	A	G
922	NIAS_Os_ad10002229	AD10002229	10	4566798	4696106	4886204	TAATTTTTTTGTAAGTTAGGCTGTAAAGCCCGTTACCTTCTTTCGCCTGTACCATGTTGT[A/T]TGGCCTATATTTTTTTTCGAAGTTAATGAAGATGTGTTTTATTTCCTTTTCGCT	Top	A	A	A	T	A	A	A	A	T	A	A	T	A	A	T
923	NIAS_Os_ah10000276	ah10000276	10	5787721	5917029	6107128	TGTGATATATTCATATATCAAGAGTTCATCGTTTATAACCCAAATTTATGTTGGTACATT[A/G]ACTACATGCTTTGTGTTTTCCATTTGGATGAAACATTGAATAATGAATATAATGTTTGTA	Top	G	G	G	A	G	G	G	A	A	G	G	A	G	G	A
924	NIAS_Os_ac10000294	Rik7315	10	5959315	6088617	6278716	CAATGTGACCTAAGCGGCCCACGGTTGGTGGGCCGGGCTGCGCATATAACAAGTGGTATC[A/G]TAGCCCAGGTTTGGAATACAAAATAATTCCCATGGGTCACATGGTGGGAGAGGCTAGATG	Top	A	G	G	A	G	A	G	A	A	A	G	A	A	A	A
925	NIAS_Os_ad10002918	ad10002918	10	6170097	6299399	6489498	GGGGATGCACCAGTAGCCCGATAGATGCTGGTGCTAGCTAGGCTAGAACTGTTATCTATG[A/G]TATCACGTAGGTGCGGGTTTTGAAACAGAAGGCGGGACCTACGGGGCTGCTAGCTCATTC	Top	A	A	A	G	A	A	A	G	A	A	A	A	A	A	G
926	NIAS_Os_ad10003245	test00616	10	7117918	7243488	7384586	ACTCCCATCAAATTCAGTCGAATCTTTCGATTGAGGGCTTTTGATTCACTCAATCTCCTT[A/T]TGTCGTTTTTATCAAAATTGGAGTGAATCCACAAAACTGTGGGATATAAACAGTGACTTC	Top	A	A	A	T	A	A	A	T	T	A	A	T	A	A	T
927	P1004	P1004	10	7027029	7152599	7293697	GAAGGGAACATTGTTCCAGTCACTATAGACAAGTTATCGCCAGAACAAAAGAAGGATTTC[A/G]AACTAATGACGAAGAGCGCTCAGGAGCAATTCATGAAGTCTTTCGCAGAAACCCGCGGGA	Bottom	T	T	T	C	T	T	T	C	C	T	T	C	T	T	C
928	NIAS_Os_ad10003491	ad10003491	10	7588619	7714189	7806022	GCTCGGCCGATGGCCATCAATGGCGCCCGTTCACCAGCAGCCATTTACTCCCCACCGGCC[A/G]TGATTTCGCGGGGAGTAAATGAGGGGGAGAGAAGAGGATGGATTGGGGAGCATTTCCCCT	Top	G	G	G	A	G	G	G	A	A	G	G	A	G	G	A
929	NIAS_Fcore0929	Rik7326	10	7937280	8062927	8097431	TAAATAACTATTATTTTAGGAAAAAAAGTTACCTCCGGATTTCATCCGGTATGTCCGGAC[A/C]TGGACAACAATGAAAAAACACGTGGTTTTCGGGCGTGCTAGCATAAATTAAATAACTATT	Top	G	G	G	T	G	G	G	G	T	G	G	T	T	G	T
930	NIAS_Os_ad10003682	test00618	10	7944249	8069897	8090461	TTTTGGGACTTAGACGCTTGTCAATGGCATTTCTTGGATTATCTCATATATTACTGATAT[A/C]TACGGGCAATAGCGTAGGTTTAATCTTTTCTTTGCCATATACTTCACTGCCAATCTGATC	Bottom	A	A	A	C	A	A	A	C	C	A	A	C	A	A	C
931	NIAS_Os_ad10003751	ad10003751	10	8538898	8678701	8341539	CAAACAAGAACTCCCTCAAAATAAAGATGAAGCTGAGCGGATCTCCAGACGCAGCAGACT[A/C]TATGTTATTCATAAGTCTGAGCTGTACAAGAAAACTCCATCAGGAATCCTACAACGCTGT	Bottom	G	G	G	T	G	G	G	T	T	G	G	T	G	G	T
932	NIAS_Os_ah10000322	Nag08KK19330	10	8860305	9000108	8662946	TCAAGATTTGGTCCTTATGCTTAAGTAATTGTTGCTGATCCAGAGTCATTCAGCTCCTTC[A/G]AACTGAATCAGTAGAAGGCTAAAAGTAGAAACAAATGCCTTCATGGGATGCCTAAAATGA	Top	A	A	A	G	A	A	A	G	G	A	A	G	A	A	G
933	NIAS_Os_aa10001433	aa10001433	10	9194220	9334023	8996861	ACATAAGATCCCTAAGCATAGATTACACATATCTCCCCACTGTTCAAAATGTTACACATA[A/C]GATGGCGCGAATAAGCAATCAGTGGGGAGACCAAGCAATACATTTCTTGCATTTAGCAAC	Bottom	T	G	G	T	G	T	G	T	T	T	G	T	T	G	T
934	NIAS_Os_ad10004225	Nag08KK19371	10	9535040	9674843	9337681	GAGCAGCGGCTGCTCTGCTCAAAGTACATGGCTTGGTGAGAAGAGAGAATTCTTGGCTTG[A/G]TGAGAAGAGAGAGAATTCTTGGCTAGAATGGATTAGGAGAATACGGACACAATGGACAGC	Bottom	T	T	T	C	T	T	T	C	C	T	T	C	T	T	C
935	NIAS_Os_ah10000386	K10sf115	10	9769267	9910361	9573199	TTTCCTCTAGCGTTGCTGCATAATCTCGTTTCTCCCAGTTACTTTCTTCTCGTTTCTCCC[A/G]GTTACTTTCTTCAAGTGAAAATCATGTCCTGACTCCCTAGAGCAAAAGGCAGCGG	Bottom	C	C	C	T	C	C	C	T	T	C	C	T	C	C	T
936	NIAS_Os_ad10004459	AD10004459	10	9987511	10128605	9791443	GTAACAATCTCCTCCTCGTCCTCCAAGTAGGTCAGCATTTGGATCTCGACAATTGACAAA[A/G]AGTACATGTGCCCTGCTGTGATGGTGCTTGGGCTTGCAACGGAGGAG	Top	C	C	C	T	C	C	C	T	C	C	C	C	C	C	T
937	P0093	P0093	10	10349595	10490689	10092530	CTCTCGGTACACTATTTGTTACTAAACAACATGGAAA[C/G]TTCAGACAATGTTTGTTACTCACCAACACGGCAAGTTCAGACACTGTTTGTGTTACTCAT	Top	G	G	G	C	G	G	G	C	C	G	G	C	G	G	C
938	NIAS_Os_ae10001701	K10sf037	10	10673869	10814963	10416804	TGGTGCCTCAGCGGTCCTTGTGGTTGATGACAAGGATGAGCCACTGATTACTATGGACTT[A/G]CCACGGGAAGATGATGAGGCTGCAAAGTATATACAGAATATAACCATTCCTTCTGCTCTG	Bottom	C	C	C	T	C	C	C	C	T	T	C	T	C	C	T
939	NIAS_Os_ah10000438	ah10000438	10	10984317	11125411	10727252	ATTCAATTCAAAATATCGAAAACAACGCACCATTTTTCGTAAATC[A/G]TAATTAGTGCTAGCTAAGTCAATCCTGCAAGCCTATATATATTCGCTTCTCTGCATAATT	Bottom	A	A	A	G	A	A	A	A	G	G	A	G	A	A	G
940	NIAS_Os_ad10005095	test00625	10	11372734	11513828	11115670	TTGTTTGTTTTGCTATGGTCAGTGCCATGTACATGAGCTTGTTGTGGTCACTGAGTAGTC[A/G]GTGAACCTGTTTCCATGTATGTTAACTGGGTTTGTATTTTTATATTGGATATTAATTGGG	Bottom	C	C	C	T	C	C	C	T	T	C	C	T	C	C	T
941	NIAS_Os_ae10002079	ae10002079	10	11552367	11693461	11295303	TGTGTGCAGTGTGCTCCAACCAAACAGGTGATATTTTTGTTCTTGCAGAAGCAATATCTT[A/G]GCCTCGTATCGTTTGAAGCACAACCACCTGTAGTTTGGTATGTTGCTGTCACTTGTCCTT	Top	T	T	T	C	T	T	T	C	C	C	T	C	T	T	C
942	NIAS_Os_ah10000513	Nag08KK19521	10	12015028	12156122	11757964	AGGTAATGTCACCTGTGACGGGTCAAATTTTGTGTGCCC[A/G]TCAAAGATGATAAAAAAATCGCTCTCATAACCCTCCCCTCTTCCCGTGCAACTGTATCGA	Bottom	A	A	A	G	A	A	A	G	G	G	A	G	A	A	G
943	NIAS_Os_ae10002762	AE10002762	10	12339266	12480360	12082202	TGAAATGAGACAAAATAGAGCTCCAGGGCCAGATGGTTTCCCTGCTGAATTCTATGTGAA[A/G]TTTTGGGGCATTATTAAATTTGAGTTGCTGGATTTGATTAATGATTTTCACAATGGGTTT	Bottom	A	A	A	G	A	A	A	A	G	G	A	G	A	A	G
944	NIAS_Os_ab10000572	Ei5856	10	12746794	12887888	12390730	TTTTTCCGTCTTCATCATCCCCTTGATCTTGATTCACCGGGCCCAACCTTTGATGAACCG[A/G]AACTATTGTTTGCCTTAGCCGATTACTTCTATTATAAGATCGGCTTGAACTTTCTGCAAT	Bottom	T	T	T	C	T	T	T	T	C	C	T	C	T	T	C
945	NIAS_Os_ad10006048	test00628	10	13261555	13402649	12905491	GTGGGGTCAAGTCGACGATCCCCAAGAACCCCGACGAGTTCTCCCTAACCTCTTCTCTGG[A/C]GGAGCTGGCGACAGCGATGGGAGAGATCCCCGCGAAGCAGGCGGCCCGACTTGCGGAGGA	Top	A	A	A	C	A	A	A	A	C	C	A	C	A	A	C
946	NIAS_Os_ah10000611	Nag08KK19619	10	13544813	13684569	13187412	TCGACTGCCTAGTCGAAATCCATACATCAATGCAAACC[A/G]TGCAAACATTTTTATTCTGCACCAGCGAATAATATTTTGGCTATTTCCTTGAAAAGGAAG	Top	C	C	C	T	C	C	C	T	T	C	C	T	C	C	T
947	NIAS_Os_ae10004034	AE10004034	10	13957940	14097696	13600539	TTCTCTGTACATCTGATGCAGCCTAACTCATCAAGCTTGTAATTTTTGTAATTCGAGTAT[C/G]TGAATTCTGACGCACTAACAATCCATACGAGTGCCCTTCAATTTTCGTAAAATTGATCTC	Bottom	C	C	C	G	C	C	C	G	G	G	C	G	C	C	G
948	NIAS_Os_ah10000697	K10sf016	10	14215448	14355204	13858048	GTTTTATAAGTTGAGAGATGTGTTGTATCTGGTTTTGC[A/G]GTTCGAGGACGATTTTGTAACTCGATGACAAGTTAAGGGACCTCCGGTGTACTTTTCCTA	Bottom	A	A	A	G	A	G	A	A	G	A	A	G	G	A	G
949	P0099	P0099	10	14529163	14668919	14171764	ATTTTGTTCATTTGTTATATATGTAGGTAAGGTCAAGGGAATAAAT[A/G]GTGGCAAGATTACCAGCTCGGTATCATGCCACGAATACTTATTTCCATACATGGTATACT	Bottom	C	C	C	T	C	T	C	C	T	C	C	T	T	C	T
950	NIAS_Os_ah10000738	Nag08KK19746	10	14875668	15012140	14514985	AGCCTCGATTAATCGCCCTGATTGTCCTGATTGGTGCCTAGGCGATAGGGCTGATCGCCC[A/G]ATGAGAGAACATTGAAATTGAACAATGGAAGTGGAAATGCAATGCAAGGAAAAAGATCAC	Bottom	A	A	A	G	A	G	A	A	G	A	A	G	G	A	G
951	NIAS_Os_ad10006903	test00631	10	15151791	15191740	14694585	ATGTTCTTGTCTAGCTTTATCTCAAGTCATGCAGAAATTGATGATGGGCGGAATCTGCAA[A/C]TTCCACTACACCGAAGCTAGTCACCTGTGACGGGCCCTAACCATCACCTTTGACGGGTTT	Bottom	T	T	T	G	T	G	T	T	G	T	T	G	G	T	G
952	NIAS_Os_ac10000399	ac10000399	10	15585702	15625651	15128495	CCACTTTGTCAAGGCTAATTCATTCGCATGCATGTTAGAGGGTAAAAACTTAATCGGCAT[A/C]TGTATTCTATAACGACTGGAGAAGTTACTGATTTGAGGTCGCATTCTCGGGAATTTGTTC	Top	A	A	C	C	A	C	A	C	C	C	C	C	C	C	C
953	NIAS_Os_ah10000805	K10sf043	10	15957810	15997759	15500602	CCCTTTTGAAGTGAAGAAAAGACATGTGAGGCCA[A/G]GGAACCACATACCAACTACCCCCACAACC	Bottom	C	C	C	T	C	T	C	C	T	C	C	T	T	C	T
954	NIAS_Os_ah10000836	K10sf096	10	16348797	16388746	15891587	GCACTTAGAGTGCGCCAATTTCATTGAATATAGCAG[A/G]AGAAAAACTGCACATTGAATATATACAAAAAGAAAA	Bottom	G	G	G	A	G	A	G	G	A	A	G	A	A	G	A
955	NIAS_Os_ad10007765	test00634	10	16582073	16622022	16124861	TCAGGTGACATCAGCAGTGCTCCTTTGGTTTTAAAGTTGCCAAATATTGGACGGTGGTAT[A/T]TCGCTATTGAGACTGTAAATATAACACAGATGAATAGCACAGCATCAACACCTTTACTGG	Top	A	A	A	T	A	T	A	A	T	A	A	T	T	A	T
956	P1389_1	P1389_1	10	16969259	17009208	16512046	GGTCAGCAACACAATATTAGCATCATGTGGTAAGGACATATTATACCTGAATACT[A/C]GAAATCTAAATTAGCTCTCACATTTTCCTATAATCTAAATGACTCAATG	Top	A	A	A	C	A	C	A	C	C	C	A	C	C	A	C
957	NIAS_Os_ae10005048	AE10005048	10	17284515	17324464	16827303	AGATGAAAAGGGTTGGGTGAGTATGCCTAGTGACCTGCTGCTACAAAAGGGAGATGATCC[A/G]AAAGCTCAAATCGTCGATAGTACCTACCCTGGCCTACAATACAATTGCTGCAAGCCGAAG	Bottom	T	T	C	C	T	C	T	C	C	C	C	C	C	C	C
958	NIAS_Os_aa10003172	aa10003172	10	17582091	17622040	17124879	AAATATTATTCTATACAGAATAAAAGTTTCTATATTTTTCTTTCAAGTTAAGGGGTCCTA[A/G]TTAGATACTCCACTAAAGTCGAATGAGCTGGGTTCACTTTACCATACGTGGCTGCCACGC	Bottom	T	T	C	T	T	T	T	T	T	T	C	T	T	C	T
959	NIAS_Os_aa10003200	aa10003200	10	17988986	18028935	17531774	ACCCAATTATGTATAGCGGTGTAGTATTATACTGACAGAATGGGCCTACCCAAATTAGAT[A/G]TATACCATGTATTGGGCCGGCTTGATGCTGACACCGATCATCTAACCACCAAAATTAATC	Bottom	C	C	T	T	C	T	C	T	T	T	C	T	T	T	T
960	NIAS_Os_ae10005268	AE10005268	10	18244635	18284584	17787423	TGCTTTGATTTCTGTTGCCAGACACTTACATGCCAGAAGCTACTTGCTACAGTTGTTCGA[C/G]GGAAGCACACATGTACTTATGTTGTTCAGTTGGTAAGTTTCACTAATTAACCTATCCATT	Top	C	C	C	G	C	G	C	C	G	G	C	G	G	C	G
961	NIAS_Os_ah10001010	Nag08KK20018	10	18618558	18658507	18161347	CCACAATGTCCTAACAATTCCAACAGCGATCTTCCAAGGTAAAAACATCG[A/G]CCCACCGTCTACCTCTTCTTCTGGGTGAGGCATCACAACCAGCACCTCGATGCCCCGCCT	Top	T	T	T	C	T	C	T	T	C	T	T	C	C	T	C
962	NIAS_Os_ah10001043	ah10001043	10	19011083	19051040	18553882	ACTTTAGGGTCAAAATATATCCGGGGAAGTAAGAAGTAAAACA[A/G]CAAATTCAATAAAACCATGTAAAACACTACACAAAAATATGCTTAGAAGTTCTAGAAAAT	Bottom	A	A	A	G	A	G	A	G	G	A	A	G	G	A	G
963	NIAS_Os_ah10001056	ah10001056	10	19360811	19400768	18903611	AGTAATTCGTGAGAAACGCGTCCTACAAATTCTCCTCCATCGATCTTTCTTGGTAGAGAG[A/G]AGAAGAAGAAGAAGAGCACAGCAAAATCCTAGACGAAAATCAATAGCACATCACTCTCAC	Top	C	C	C	T	C	T	C	T	T	C	C	T	T	C	T
964	NIAS_Os_ah10001072	ah10001072	10	19553596	19593553	19096395	TAACCAAAAAAACCCAGATGTATCAACTACTGCTGACGGATTTCAGATCACTACTCCTAC[A/G]CCTTACAGATCTGATCCTGCTGGATTGCTCAGAGAGATTCAGATACAAAAGGGGAAAAAA	Top	G	G	G	A	G	A	G	A	A	G	G	A	A	G	A
965	NIAS_Os_ad10009508	ad10009508	10	19886321	19928193	19431036	TTTTTGTCATATTCCAGTTTTGATCCGTCAGCTGGTGTTCAGGTTCTTTAGCCACCGCCA[A/G]CAGTGATTTTCAAGAATTCCCTTTCTTCACCATTCTCACCTGTTACTAATATAAACTCAT	Bottom	C	C	C	T	C	T	C	T	T	C	C	T	T	C	T
966	NIAS_Os_ah10001135	K10sf129	10	20294713	20336582	19839427	CAGCTCGTGCGCAGGAGGATGAATTAAACGGGTTTAACGAAATTTAGTTTTCT[A/G]TGTAATAATGAGCCCTATGTGGGCTGGTT	Bottom	A	A	G	G	A	G	A	G	G	A	A	G	G	G	G
967	NIAS_Os_ah10001156	Nag08KK20164	10	20500365	20542234	20045081	CGATCATCCAGAATTTGGCCTGATTAGTATCACACGACACAAAATCAAGTGTACCCACAT[A/G]TGAGTTTATCTGAGAGGAGAGAAGTTGGTGAAGCTCAGTTTTCCTTTTTTCTGTAAATAC	Bottom	A	A	A	G	A	G	A	G	G	A	A	G	G	A	G
968	NIAS_Os_ah10001173	Nag08KK20181	10	20826032	20867901	20370750	CGAAAATATTAAAGTGTGTCATTCTAATCTATAATTACAACAATATCTCAGGGATCCTAC[A/G]TGACATGCCACATGAACATTACAATAACAAATTTTCCTTTTTATTTTTTTTCT	Bottom	G	G	G	A	G	A	G	G	A	G	G	A	A	G	A
969	NIAS_Os_ad10010334	ad10010334	10	21299462	21341331	20844181	GCTGCAAGATGAGTTCAACATTCAGACAACCCAGTGCGACAACTGCATCATTGTACTATC[A/T]CTCCCCTCTTGTTCATCCGACTCTTCCAGGGGCGTAGCCAGCTAGGTGGCACCGTGGTCC	Top	A	A	A	T	A	T	A	A	T	A	A	T	T	A	T
970	NIAS_Os_ab10000649	Ei5903	10	21642801	21684670	21187521	GCTCTCAAAATTAGTCCTGGGCTTATCTTCCAACAGGCCCAGTCTCACCGTCTCCGTACT[A/C]CTCGATGAAAGCCAATAGAGCTTCTAGAAGGGAAATTATAAGAGCAGGCTGCTAGTAGCT	Top	C	A	C	C	C	C	A	C	C	A	A	C	C	A	C
971	NIAS_Os_ah10001212	ah10001212	10	21917808	21959677	21462529	CCGTTGCGAAGTGCGATGGCCATCCAAAACTCAGAGATCAGTCGAACAACGTTCTGTGCA[A/G]GCAAAAAATGTTAGAGAATTTTTCATGAAAAACGATCTTGATGGGCCGGCTTTTCTGTCC	Top	G	G	G	A	G	A	G	G	A	G	G	A	A	G	A
972	NIAS_Os_aa10003574	aa10003574	10	22299416	22341285	21844138	AAATTGTGAGAACTCAAGCCATGGTCCTCAAGCTTCTCGTTAGGTGGGGGGCACAAGTGT[A/T]GGTTGATCTTTGGCCACCGAGCCAGAAAGGAGAGCATTGGGCTCAGCCCACCAAGGCTCA	Bottom	A	A	A	A	A	T	A	A	A	T	T	A	T	A	A
973	NIAS_Os_aa10003584	aa10003584	10	22584258	22626127	22128982	GCCAGATAATTTGCAGTCGACCTATCCAGTGATTGTTCCAGCTTATTTCTCGCCCTTTTT[A/G]CAATTCTCGGTTCCTTTCTGGCAAAATCAGAAAGATGAAGATGGTCCTGTGCAAGAAACA	Bottom	C	T	C	C	T	T	C	T	C	T	T	C	T	C	C
974	P0475_1	P0475_1	10	22964484	23006353	22509208	GCAGTGTTATACCTGTATAGCTGAAAAATTACTGCCGAATTTTGACATTAAACAAGAGG[A/C]TACATATGTAGTAGCAGTGTAGAAACCGAACAATACAGCATCTGCTGCTAGCAACTGCTA	Top	A	A	A	C	A	A	A	A	C	A	A	C	A	A	C
975	NIAS_Os_ah10001276	Nag08KK20284	10	23380121	23421990	22924847	GACTGCAAATACCATAATAATGTAAGCTATAAGGATAACATACAGAAGGAACCAACAAGG[A/C]AAAAATAGATCAAAAGCATGCATACAAAGTAAACAACAAGAAAATGAAAACTCCCTATTT	Bottom	C	C	C	A	C	C	C	C	A	C	C	A	C	C	A
976	NIAS_Os_ad10011436	ad10011436	10	23660646	23702515	23205372	TGTACGCTTATGCAACTGCAGGAATTCCCCTTCTCTAACTCAACGAATGGGTGAAGTCAG[A/G]CAGTTAATCACAATCATCCCAAAGCCTTAGGCCCATGCCAACGGAGAGGCCAAAGGATAA	Top	G	G	G	A	G	G	G	G	A	G	G	A	G	G	A
977	NIAS_Os_aa11000002	aa11000002	11	258137	258137	259135	AAGGCCCAATCTGATGCAAAAGCTCAAGAAGTGGGGAAGGGGCAAGGATGATGAAAGCAG[A/C]TTAGCTTCACCGACACAGTTCTTCACTAGTGACTCCCCAAAGAGCGCCAGCCAGAAACCA	Bottom	T	G	T	G	G	T	T	G	G	G	G	G	G	T	G
978	NIAS_Os_ac11000003	Rik7538	11	480873	480873	481870	TTGATGGGCATGTTTTTTCTGATGAGCAGATTCAGATGTTTATGACATATATACTGTCAA[A/G]GAGGTGGATGATGATACAACAATGGAGGGCACATCTTCAGCTCCATACCCACTGTAATCT	Bottom	T	C	T	C	C	T	T	C	C	C	C	C	C	T	C
979	NIAS_Os_aa11000024	aa11000024	11	550570	550570	551567	GTGACATCAATGTGTGAATAATTTTGCACTTTCGTTAGACAAGTTTAGCTTATGTGGACA[A/T]GAACAACTACATAGTAGCAACAAATTAACTGCTAGCAAACTATAATTTATAGTTATTTGA	Top	A	T	A	T	T	A	A	T	T	T	T	T	T	A	T
980	NIAS_Os_ad11000399	ad11000399	11	947628	947628	948625	TGCATCTGTTGGGAATATGTAAATATTTTTCATAATAGCATTTATCTTTTATTTGCACTT[A/G]CACAGGATTATACTGCTAAACTCTCTGACTTTGGTCTGGCAAAAGCTGGCCCAGAAGGCG	Bottom	T	T	T	C	T	C	T	T	C	T	T	C	C	T	C
981	NIAS_Os_ac11000005	Rik7540	11	1311364	1311364	1329493	GTGACTTGTGGGGTTCTTTTGGTCACAGTATTACCTAAATAAATCTTGAGCAGACATATC[A/C]ATTTTTGTACTGTACGCAGAAGGTTTTTGAACAAATTTGGAAGTTGGAACCAATGAGCAG	Bottom	G	G	G	T	G	T	G	T	T	T	G	T	T	G	T
982	NIAS_Os_ah11000149	K11sf091	11	1552997	1552997	1571126	CATCTGCATCAGCGGTGATGGGATGCTTCGATCTCGACCGATAACTACAGCTTGTTGCAG[A/G]CCAAATGGCTATGGAGGATTTCCATGACAGCGACATTTGCCTCCTTGGAGCTGGGCGTGG	Bottom	A	A	A	G	A	G	A	A	G	A	A	G	G	A	G
983	NIAS_Os_ae11000024	AE11000024	11	1806971	1806971	1825100	CTGCTCCTGCTAGTACTGCACAGGTACATGAGTACATCATCATCATAGACCCCTATGTCC[A/G]ATCAATGAGGAAATACATGTAGAAAAGGATGATTGATGCCCTTCTAACCATTGTATGCTC	Top	G	A	G	A	A	A	G	A	A	A	A	A	A	G	A
984	NIAS_Os_ad11000889	ad11000889	11	2374332	2374333	2392461	GCGTGTGGACGAGGAAGGCGCACATGGGACACGTGCGCTAAACATTTAACAACGTTTTCC[A/C]GGCAGCCTAGCTTTGCCTCTCTATATTTCTTTTATTGTGTGTTTTGTTTTTTCTATTTTT	Top	C	C	C	A	C	A	C	C	A	C	C	A	A	C	A
985	P1068	P1068	11	2502469	2501129	2519257	CATGTATGTGATTAAATTGCAATAGTTTACACTTTACACTTCTATGTAGTT[A/G]CAAATTTTTGTTTTATCTTTGTTTCAAACTTAACATAGTACTTCCACTT	Top	G	G	G	A	G	A	G	G	A	G	G	A	A	G	A
986	NIAS_Os_ac11000011	Rik7546	11	3047008	3045668	3063796	CGGGAGCTTTGATGACCGTTTTGAGAAGCCAGGCTTTACTCTTTGTTGCTCTTAGAGACC[A/G]AAGAGCGATTTTAAAGTATGATCAAGATCTCATTCTCTAGGTGTTTGGTTGAGTGCTCTT	Bottom	T	T	T	C	T	T	C	C	C	C	C	C	T	C	C
987	NIAS_Os_ad11001194	test00657	11	3323170	3321830	3339959	AAGCCTGGCAGGTACAGTACATGCCAAGCAATGCTACAAGCACTAGCATTTTCAGGCCAG[A/G]GACTGCAGGGTGATTAAGCAACACTCCCAGTGTCTCTACAAGTCTAATGTCAGAATTCAG	Bottom	T	T	T	C	T	T	T	T	C	T	T	C	T	T	C
988	NIAS_Os_ah11000240	K11sf074	11	3600369	3599029	3617158	CTGCATGCCATAAGGACCAAGAGAAACTGTCCAGTTGCAGCAATCTTCATGACCAGCTAC[A/C]TCTGTACAATTTAAGGTCTTGATTATATGCACGGGTAAAGACATGACATCTAAACTAACA	Bottom	G	G	G	T	G	G	G	T	T	G	G	T	G	G	T
989	NIAS_Os_aa11000146	aa11000146	11	3902699	3901359	3919489	TCGATCATCACAATCACATAATCTCACATCTCACATGAGGAACCATAAGAAATTTCTGTG[A/G]AAACAATACTCTTCGGAAGGGGCTCATAAGGTAGACAAGACCTAGGATGGCCGATAGGGG	Bottom	C	C	T	C	C	C	T	C	C	T	T	C	C	C	C
990	NIAS_Os_ae11000135	AE11000135	11	4109491	4108151	4126281	AATATCGTGCCGTGTTCGTTGGTCTCTCGTTCCTCAACCTATCCAATCCGAGCCGAACCG[A/G]CCTCTTGCAATATAATGCTGGTGGTTCGAACTTCGAATTCTAACGGGCCGGTCGAGTTGG	Bottom	T	T	T	C	T	C	T	C	C	T	T	C	C	T	C
991	NIAS_Os_aa11000283	aa11000283	11	4387906	4386566	4404696	AGCTACCATCTTCAGTCCCGTTATTTCAATCGGTTCCGGATTAGACATCCCGGTTATATA[A/C]CCGGGATTAAAGGGGTTGTGAACCAGGACTAAATTAAAGATGGGTTCCCCAACAGGGTTT	Bottom	T	T	G	G	T	G	G	G	G	T	G	G	G	G	G
992	NIAS_Os_ad11001889	test00660	11	4745077	4743737	4761867	AGTCAAAGTGGACTTATTCCTTTCTCGATTTATGTAGTAAAAATAGATGGCCCGTCAGTT[C/G]GGCCCATACGGACAAGCTTTTAATGGGCCCGAGCACTGGAGGCCCACGCACGAATCTATG	Top	C	C	C	C	C	G	C	C	G	C	C	G	G	C	G
993	NIAS_Os_ab11000174	ab11000174	11	5001838	5000498	5018628	AACTTTAATTTGGCTCTGCTCTAGTTTTGGTTTGGTCCAGTAACAAAGCACCATATTTTT[A/G]TCATGCATTAGGCAATAGCCACCCCCAGTTTTGACATAATCAGCCTTACGTTTAATTGCA	Bottom	T	T	C	T	T	T	C	C	T	T	C	T	T	T	T
994	NIAS_Os_ah11000306	Nag08KK20606	11	5573284	5572228	5590357	TACTAAGATCTATTCCACTAGTCAACAAATTGTGTT[A/C]CTGTCCAGAATTACTCATGCGGAAACTGTGTTAACAAGA	Top	C	C	C	A	C	A	C	C	A	C	C	A	A	C	A
995	NIAS_Os_ad11002334	test00662	11	5692025	5690969	5709098	CCTCCCTCACCTCCCCTCAACAGCGCCTCCCCTCGATGGCTTCTCCCTCGTCTCCACATA[A/G]CCTCCCATTCTCCCCTGTGCAGTGGCGGTGGCTTCCCCTTCCTCTCTCCAGTGAGCGATG	Bottom	T	T	T	C	T	C	T	T	C	T	T	C	C	T	C
996	NIAS_Os_ad11002440	AD11002440	11	6017159	6016103	6034232	AAAAATAATTTATTACTTGTTAGTTTTGCAATTAGCATCCAAATTTTCCTAAACAAGTAT[A/G]TATACAAGATAAAGCAAATTAAGGCTTCTACTGTGTTAGGCTGACGACGGTGATGTTATC	Bottom	C	C	T	T	C	T	T	T	T	T	T	T	T	C	T
997	NIAS_Os_aa11000329	aa11000329	11	6346116	6345060	6363189	ACTACATTTTACAAGTTGCGTCCATCTCCTAAAGACGTGTAAAAGAGGGCCTAGCACATT[A/G]TATATATGCATATGCTGCACGTGCATACGATGGCGTATTCTATGTAATCACAAACAAGAA	Top	G	G	A	A	G	A	A	A	A	A	A	A	A	G	A
998	NIAS_Os_ac11000105	Rik7628	11	7008971	7007915	7026043	TGCTTGGTCCGCAAGATCATAATTAGCACTACTAGTAATATATTTTCGCGGGGAAGCACC[A/G]GTGAGGTGGTGCTAAAGTTTTCACCAACTAGAATTTATATCCTGATGCCTACGAATATTA	Top	A	G	A	A	G	A	A	G	A	G	A	A	A	A	A
999	NIAS_Os_aa11002340	aa11002340	11	7238235	7237179	7255307	AGGCGTGCCCTGTGAACGTGGTTATGCTAATTGCGATTCTCATAAAAATTTTAACAATTA[A/C]TTGGCCCGCCATCAATTTGGACTCTTGCTTTGCTGCTAAAACGAGCATTTATAATAGCTC	Top	C	A	C	C	A	C	C	A	C	A	C	C	C	C	C
1000	NIAS_Os_ad11003035	test00666	11	7590765	7589709	7588837	TACATGCGCAGCCTTAACCTCTAGTAACCAACAAGTCTTTTTCTTCTCCCCTATCGTGAT[A/G]CGCACTATTGTTGTTATGGTTACCATTGAGGTCGGAGATGTCGAGCTTGCAGGGACTTTG	Top	G	A	G	G	A	G	G	A	G	A	A	G	G	A	G
1001	NIAS_Os_ac11000277	Rik7769	11	7783417	7782361	7781489	AAGAAAAACTAATACCTCGCAAAATATTTTAAAATATTATAGTTTAAACTGCAGAGTGGT[A/G]ATTCAATTATTTTCAGTACCAGTGTATTGAAAAGAAAATAACAGGATACATAGAGGAGAA	Bottom	T	C	T	T	C	T	T	T	T	C	C	T	T	T	T
1002	P1556	P1556	11	8024922	8023866	8022994	AGTACATTACAAGATCAAGCATTAAAGCCACAGGATATAGGTATAAGTGTATA[A/C]CACAATTGTAATGAAACTTACGAGTTTTGATGATGTCCGAAGAGC	Bottom	A	A	A	C	A	C	A	A	C	A	A	C	C	A	C
1003	P0943	P0943	11	8382459	8381403	8380531	GATCCCTCCGTTCCTCTTGATGAACTGGAACGCGTA[A/G]TCCATGAGCCCGCCGTCGCAGCCCTGGTTATCACCGGTGTCGCAGT	Top	A	A	A	G	G	G	A	G	G	A	A	G	G	A	G
1004	NIAS_Os_ae11000832	AE11000832	11	8614877	8613821	8612949	GCTTCACGAGGTGCTTCCTCTTCCTCAACCTCGGCGTCGAGCTGTGCCACAAGCAGTGCA[C/G]CACGTTCCCGATCTGGTGCGGCGGCTTCCTCAACTGACGAGGAAGAGAGATCTGAGATAT	Bottom	C	C	C	G	G	G	C	G	G	G	C	G	G	C	G
1005	P1557	P1557	11	9015920	9014864	8971382	GTAGAAACAAACTAATCCAATTGTGTCATAGGAAGAGGA[A/G]CTTACAGGATTTTTTTTATTCCTTGCTGTTACGTTGCAGTTTGTCCTACTACGCTGAAAA	Top	C	C	C	T	T	T	C	T	T	C	C	T	T	C	T
1006	NIAS_Os_ae11000915	K11sf037	11	9208122	9207066	9163584	GCTTCATAGTCAACACATGAACAAAATCCTAGTTTACAAAATGTCAACTCAACTATTGCA[A/G]TAGTACCCAAAAAAAAAAGTGCCCCAAGTCTCACAGGTCTACACAAATTCTGTATTAAAA	Bottom	G	G	G	G	A	G	G	A	G	A	G	G	G	G	G
1007	NIAS_Os_ab11000829	ab11000829	11	9422772	9421716	9378234	CAGTCTCGTGCCCCGTACCATAACGGAGCCGATCCTCCCACCAAATTTGGTAATCCGGTC[A/G]AGCTCGCATAGTACCGTGCACGTACGATGATGGAGTTGATCCTCTCCATCAAATGTGGCC	Top	A	G	A	G	G	G	A	G	G	G	A	G	G	A	G
1008	P1560	P1560	11	9851565	9850509	9807027	ATTCATTGTTCAACTTCAAGCAGATTAGCATACAACAACTTATCTAAAATATTAATAGGA[A/C]AAATCCTTTCTCTAACTTCTTATCTTAAATATTTCTTATGTCTAATCGAATCAAA	Bottom	C	A	C	A	C	A	C	C	A	C	C	A	A	C	A
1009	NIAS_Os_ah11000383	K11sf056	11	10124756	10123700	10080218	GAGTTGATTTGCACCGGTTATTAAAGATAGGAGATA[C/G]GTATGCCCGGGTTTACTGTCAAGGGCAATCAATGGCAAAACATGAGGAAGGCAAATAGAC	Bottom	G	C	G	C	G	C	G	G	C	G	G	C	C	G	C
1010	NIAS_Os_ac11000285	Rik7776	11	10392469	10391413	10347931	AGATTTCAGAGCCCATTGATTTGCACAACTTAAGACAAAAATGTGTGTGTGACCATATCC[A/T]CCTCTTGGGAAAAAGTATTGGCACTTACCTTGCGTTTCTTGGGAGTTTATAACTTGTCTT	Top	T	A	T	A	A	A	T	A	A	A	A	A	A	T	A
1011	NIAS_Os_ac11000292	Rik7783	11	10644460	10643404	10599922	ATATGAGAGAGTTCCACACTTTTGTTTCATCTGTGGCTTCCTAGGACATTCAGATAAGGA[A/C]TGTGATAAGAAAGTGCCAAATGCTGACCACCCCTTCAGGTTCTCGGCAGACCTTCGTTGC	Top	A	C	A	C	C	C	A	C	C	C	C	C	C	A	C
1012	NIAS_Os_ad11004409	test00673	11	10912436	10911380	10867898	TGGAACATCAGATTGCTGGAAGAAGTTGTGGGTGTAGCCCAAGGAACTAAAATGATGTAG[A/G]TTGTGCAGGTTCTGCGCCGCTGTAACCACAGAGCTGTCCTGCTCTTGTTTCAACCATGCC	Bottom	T	C	T	C	T	C	T	T	C	T	T	C	C	T	C
1013	NIAS_Os_aa11002846	aa11002846	11	11112320	11111264	11067782	CTTTGATCTTGTTGTGTCCCTGAATGAGGGGGGAGGGGAGAATTCGGTGAAGTGTGAAAG[A/G]ATATACTTCAGCACATTTAGCCAAGTTGTTAGCGTACACACAACGGAAGGAAAGAGGAAC	Bottom	T	C	T	C	C	C	T	C	C	T	C	C	C	T	C
1014	NIAS_Os_ah11000472	ah11000472	11	11444331	11443275	11399793	TCCATGCAAATTTAGAAGGAATTGTATTAATTGCACCAAAAACAGTCAATGATCTGAAAT[A/C]ATGAAGGATCTAAACATATACAAAGCAAACCTGAAGAGATTTTTTTATCAAGAGTGCAGC	Bottom	G	T	G	T	G	T	G	G	T	G	G	T	T	G	T
1015	P0496	P0496	11	11833097	11832041	11788559	TTCTCTAGTTTCATGTTGTGAATCTCCTCAATAGTTAAACCTTTATAATGG[A/C]AACTTTTAAACTGATTTATTTCTTGCTCGCTGTGAAAAGTTATCTTCTC	Bottom	G	T	G	T	G	T	G	G	T	G	G	T	T	G	T
1016	NIAS_Os_ah11000485	Nag08KK20785	11	11920123	11919067	11875585	GAAGCTTCTTGTGTCACTTCGTAGGTTCCTCAAATGGGCGTTCAGTTTATTTGTTCTTTT[A/G]ATGGATACACTGAAAATAGATAAGATATGAAAATCGATTTGAAATACATATGTGCGTGGA	Bottom	A	G	A	G	A	G	A	A	G	A	A	G	G	A	G
1017	NIAS_Os_ad11005079	ad11005079	11	12091032	12192287	12148805	AGATCTCATTGGTGACGCTTGAGCTTCAAGCAGAAAGATCAATAAAAATGCACTCATCAC[A/G]TCCTCTACATGGCTTCAGCTTGCATTCATTTGCTACCCTAACTATGACTACAATCATACT	Top	G	A	G	A	G	A	G	G	A	G	G	A	A	G	A
1018	NIAS_Os_ad11005083	ad11005083	11	14276100	14331983	12199501	AAGCCGAACATCTCAGACCAGCAGGCACTCTACAACCACTCCCTATTCCCATATGGAAAT[A/G]GGATGAAATTGGAATGCATTTTATCACTGGCCTGCCCACCTCACAAAAAGACAATGACTC	Bottom	T	C	T	C	T	C	T	T	C	T	T	C	C	T	C
1019	NIAS_Os_ac11000333	Rik7820	11	14602911	14924968	12808345	TGCTGAATCGGCTGCTGCTGCACTGGATCAATAATAGGTGGAGGTGGCAGAAACATGGCA[A/G]CAACTTGATCTTGAGTCGTCCAATTCGCAATCTGCCCAGTAGGCTGTGGATGCTCCCTCA	Top	A	G	A	G	G	G	A	G	G	G	A	G	G	A	G
1020	NIAS_Os_ae11001129	AE11001129	11	14632297	14954354	12837731	AAGCCATTATATCAAGCATCAAAAGCACATCCACAATTTCTAATTGCAATGATACAAATT[A/T]GTGTGTCACGATAAATTAACGAATTCCAACAGCAAACAACAGTACATACTGCAGGGAAAC	Top	T	A	T	A	A	A	T	A	A	T	T	A	A	T	A
1021	NIAS_Os_ac11000345	Rik7832	11	15049349	15371406	13254783	GTTTTATAACATCAAAAAATGAAAATGTCAATTAGGCGCAAAATGCAGCCCTCTGTATTA[A/T]CAAATTTGCTGACCTCATTTAGTACACACTAGGGCAATGTTTGGCAAATGAGAAAGGGAA	Bottom	A	T	A	T	T	T	A	T	T	A	A	T	T	A	T
1022	NIAS_Os_ae11001155	AE11001155	11	15163382	15485439	13368816	TCGTGCATGTCGTCAAGTGCCTGTGGTCTTCACCCTAGTCTTCCGCGTTTTTTCGTCTAT[C/G]TCTATGTGTTGGGCCTTTGGTTGTCCATGTAATAAAAATATTGTTTACACTTAGGCTTGT	Top	G	C	G	C	C	C	G	C	C	C	G	C	C	G	C
1023	NIAS_Os_ah11000491	Nag08KK20791	11	15500452	15822509	13676788	GACGCGAGATGGATGGGATCTGGAGTTCTGGACCGTGGAGTGGTTGAGATCGACGGGATC[A/C]ATGGCTAGATGGATTTTCTTGATTTGATTTT	Top	T	G	T	G	T	G	T	T	G	T	T	G	G	T	G
1024	NIAS_Os_ah11000497	Nag08KK20797	11	15581734	15903791	13758071	CATATCACTAATCCGTTTTAGGTGTGATTTGTATCTGATACTTCATGA[A/G]ATACCCTGCGGAAGGTTCTAGGTCTCAGTGCAGTCCAATCTTCTAAAGCCATGTAGATAC	Top	A	G	A	G	A	G	A	A	G	A	A	G	G	A	G
1025	NIAS_Os_ah11000536	Nag08KK20836	11	15950937	16272994	14127274	TATATCACTAAAGCTGCTAATTGTTAGATTTGATACCACTTTCACTATTTTCATCCATTT[A/C]TATTATTTTTCACATATAAATGGACATTTTTAC	Bottom	A	C	A	C	A	C	A	A	C	A	A	C	C	A	C
1026	NIAS_Os_ac11000367	Rik7853	11	16133276	16455333	14309613	AGCATCATAGTTGCTCCAACATTTACACCGATAATGACATATCCCCCTAGGTTAGCCAAT[A/T]TCCTTCTTTATCTTATTCTAATCTGAATTTAGATCAGCCTTTGTACATAACAATTAATTC	Bottom	T	A	A	A	A	T	T	A	A	A	T	A	T	T	A
1027	NIAS_Os_ad11006439	test00682	11	16575958	16898015	14752294	AAGCCGAAGAAGGGGCCCGAATCGATGCGGCCCAAGCGGCGTAGGCAGCATAGGCCCAAG[A/C]TTCGGTGGTGGCCATAGCCGAAGGAAGTCAGCAACCTGAGCCCAAAGCGTCCACAGTGCC	Bottom	G	G	G	T	G	T	G	G	T	G	G	T	T	G	T
1028	NIAS_Os_aa11003281	aa11003281	11	16821953	17144010	14998289	TTGTTTCCGAGAATAAAAATCTGAATTCGTTTCCAAATCTAGTAATTTCCAGATAGTTCC[A/G]ACCGAACCTATCCAAATCCGAAAAATGGTCCGGATGGACGGAAACTATTCGTACCAGTTT	Bottom	T	C	C	C	C	C	T	C	C	C	T	C	C	T	C
1029	NIAS_Os_ah11000542	Nag08KK20842	11	17234750	17554015	15408294	ATCATCAAATTATTGAAATGCATAATTAAT[A/T]AGCTGTTTGAATCACCTCGTCGACAGCATTGTCCAA	Top	A	T	A	T	A	T	A	A	T	A	A	T	T	A	T
1030	NIAS_Os_ah11000565	K11sf058	11	17628306	17947571	15801851	AAGACTAACTTGAGCTTCCTGAGATTAGGCAATGCATCCGACTCAAATTTCAGCCAAGGT[A/G]CACTGCATCTGAACTCCAAGTACTTTAGAACTGAGAATCCCCCCTTGTCAAAGATGACCT	Top	C	T	C	T	C	T	C	C	T	C	C	T	T	C	T
1031	NIAS_Os_aa11003316	aa11003316	11	17802993	18122258	15976536	TTCCACAATACGAGATGGCCAGGCAGAAGTTCTGTCGATCGAACCTTTTTGTTGTAGGTC[A/G]CCGAAATACCTGTCGCGTACTTGCGCATATGTTCTAGTGCTTCGACTCTTACCCCCTCTA	Top	A	G	G	G	G	G	A	G	G	G	A	G	G	A	G
1032	NIAS_Os_ah11000587	ah11000587	11	17991045	18310310	16164588	GTTAGTTTGTTAGGTTTTCATTTTCAAATGTTGCTTTTTC[A/G]CAGATTTACCGTTGGAAACGTTTTGCAACATAAACTTCTACATATTTTTTATAATAAATT	Top	A	G	A	G	A	G	A	A	G	A	A	G	G	A	G
1033	NIAS_Os_ah11000623	Nag08KK20923	11	18241510	18560775	16415047	CATATTATTTAGTTTCATAATCGTATTGTGGCAAATTATTGTTTGTAGATGGTTGCGGTC[A/G]TTTTAGAACTACCATGATAATTTGTGTGGTTTCTTGGAATTCATTGTGATGTTCTATTCA	Bottom	G	A	G	A	A	A	G	A	A	G	G	A	A	G	A
1034	NIAS_Os_ad11007524	AD11007524	11	18491500	18810765	16665036	TGCTCAGCACCTATCATCACCGAGAACCTTGCCATGCTTCTGATGCAGCACTGATGGCCA[A/T]GGGCTTGTATCGAACTGCAAAACAACGGACAGTGCGTAATCCTGATGCCTTCCATGTCAA	Bottom	T	A	T	A	A	A	T	A	A	T	T	A	A	T	A
1035	P0950_1	P0950_1	11	19158144	19477409	17331680	CATGTTTTGATATCTGAAATGACATTATTTAGTATTAA[A/G]GCGACCATTTGTTAATTCTTTTGTGAAATACTATTTGTTAATGGTGT	Top	A	A	A	G	A	G	A	A	A	A	A	G	G	A	G
1036	NIAS_Os_ah11000666	K11sf017	11	19493827	19813092	17667358	ACTTAGGCAGTCAACGTGGTCAAAGTTGTCACGTCAGTCGAAACCGTCTCCCATACCATC[A/G]AAGGAACCAATTTGCATTAGTTTTCAAAGGTAGGAGACATTATACCCAATTTTGCAGTTA	Bottom	G	A	G	G	A	G	G	A	G	G	G	G	G	G	G
1037	NIAS_Os_ae11002117	AE11002117	11	19771482	20090758	17945021	ATAATTGGCCCAGTCTCCAGCCACCCCCTTTCGGTAGAACGAGTCGTTTTTGATGTTGAA[A/G]TCATTGGCACCATTCCTGTTTACCTCCAAGCTCCTGAGATGGTCGAAGCTGCAGAGGCCG	Bottom	T	C	T	C	C	C	T	C	C	T	T	C	C	T	C
1038	NIAS_Os_ac11000486	Rik7956	11	19892997	20212273	18066536	GAGCATCTGCATCATTTGCATATCCAGCCACAACCTCAGATATCCATTCAGAAACACATA[A/C]AGACAAAGCCGACAATTCCTCCTGACCAGGAACAAGATAACGCGAAAGGGCATCAGCAGC	Bottom	G	G	T	G	G	G	T	G	G	G	T	G	G	G	G
1039	NIAS_Os_ad11008546	test00689	11	20127871	20447147	18301409	CAACTTGCTGAACGGTACCACGATGCACCTCTCCGTTGGGTGTGTGTTCCGCCCCACCGA[A/G]GGTGAGCTTGTTGTCAACTACCTGTACCGCCGTGCCATGCAGGAGCCGCTGCCTTGCGAC	Top	G	G	G	A	G	A	G	G	G	G	G	A	A	G	A
1040	NIAS_Os_ah11000710	Nag08KK21010	11	20519766	20837706	18691967	ATTTTATTGATTGGTTATGTAGGACAATGAGTGTTTCTCAAAGCTTGTAGAAAAATTCAA[A/G]AATGAAGTTTTCACAGGACATTCCCTTCCCAGGCGTTACACTATTCAAGGAATTATTGTA	Top	T	C	T	T	C	T	T	C	C	T	T	T	T	T	T
1041	NIAS_Os_ah11000714	K11sf084	11	20866528	21184468	19038728	CCTCTTAATAGTACGGTTTTTCCTAAAACTCGATTGCAAATATTA[A/C]ACTATCCTATGCACCCTTCGAGCTCCAACTCCGCTTGCATGTTTGTTGGGGGGG	Bottom	G	T	G	T	G	T	G	G	G	G	G	T	T	G	T
1042	NIAS_Os_ah11000733	Nag08KK21033	11	21081656	21399596	19253856	GTACATGTACCATTTTTTCTTAAATTTTCTTTGCTATTTGTTAGATGTGCACGGTGTGTA[C/G]ACGTAAAGACTTGAATGCATAGGATATGTCCTCATTTTGCTATCAAATTGTTAATTAATT	Bottom	C	G	C	G	C	G	C	C	C	C	C	G	G	C	G
1043	NIAS_Os_ad11009064	test00691	11	21335146	21653086	19507346	AATCTAGTCATCTGGATTGGCAGACCACATTGAACCCGATTGCAATTTGTGAGTTGTTGT[A/G]TGGCTTCGGAGTGGGGTTGAATTTTTCACTACTACGAAAACAATTTTTCCGTGCAGTCGA	Top	A	A	A	G	A	G	A	A	A	A	A	G	G	A	G
1044	NIAS_Os_ad11009251	test00692	11	21817246	22174294	19948554	TAAAGAGGTCGAGATACCATAGGACAATGGCCTACACCGGCTCATGCATATGCAGCTAAG[A/C]TGGCCTGGATAGCTTGCTCTGATGAAGCCAGGAATATGTGCAGTGTGATCTCGTGGAATG	Bottom	G	T	G	T	G	T	G	G	T	G	G	T	T	G	T
1045	NIAS_Os_ah11000793	Nag08KK21093	11	22010988	22368036	20142297	ATGCAGATCCAGCAAATGCTTCAGTCATTACTCA[A/T]TGCGGTGGAATTCCGTTGGTCATACAATGCTTATCTAGCCCAGTGAAGAATACGGTTAGT	Top	A	T	A	T	T	T	A	T	T	A	A	T	T	A	T
1046	NIAS_Os_ae11002723	AE11002723	11	22262091	22619139	20419554	GGATGACTAGGTATAAAATGGGGCGGGCTCAATTTTTGTTAATTTTTTTTATCTAAAAAT[A/G]GTTAAGGGCTAGAGTTGTGAAAGAACCTGGTCTAACTAATTATCACCCCTACCTACAAAA	Bottom	T	T	T	C	C	T	T	C	C	T	T	C	T	T	C
1047	NIAS_Os_ae11002869	AE11002869	11	22616299	22973347	20773761	TTTCTGTCCCCCTTTTCCCAAGAGTTTTTACAGAATTTACCCTCAAAATTTGGCGCTCCA[A/G]ATCTTAAAGTACTAATTATGTGCCACAATCACATTACTGGTCAAGTTCCTGGATCTGTTT	Top	G	G	G	A	A	A	G	A	A	G	G	A	A	G	A
1048	NIAS_Os_ah11000812	K11sf045	11	22701408	23058456	20858870	CCTCCCAATCTCGAGCACGCATCACCAACCTCAGGATCAGCCTC[A/G]CCAACTCCAAGAAAGGATCCACAACAACTGCCGCCTACTTCTCCAAGATGAAGGGCCTAG	Bottom	T	T	T	T	T	C	T	T	T	T	T	T	C	T	C
1049	NIAS_Os_ad11009942	ad11009942	11	23237347	23594395	21394807	GGTCTCTAAATTTGTGTAGGTATGTCATCTAGATTACTGGATCTTTGTGTGATCCGAGGA[A/T]CCACATGAGCGAGGACCTACACGTTTTTAACAGAAAGTTGGGGGGTTTTGATGCAACATT	Bottom	T	T	T	A	T	A	T	T	A	T	T	A	A	T	A
1050	NIAS_Os_ae11003369	AE11003369	11	23642915	23999963	21800375	CTATTCAAATTTTAATAGCAAAGGTGCTATAATATAGAACGGAAGTAGTATAACCATTTT[A/G]ATACATTGGCATGATGAATTGATGATACACCAAGAACAATGCAAAGACATCAGCTCAACC	Bottom	T	T	T	C	C	C	T	C	C	T	T	C	C	T	C
1051	NIAS_Os_ac11000570	Rik8031	11	23738909	24095957	21896369	ATCATCTTTTCAGATACTTCGAGTAGAAAATGTGCAGGCAGAAAAGCAGAGACAAAGACA[A/C]AAACCACTGGGAAACAGAACAGAGGGCTTTAGCCACACATGACAGCAAGTCTTCACCAAA	Top	A	A	C	A	A	A	C	A	A	C	C	A	A	A	A
1052	NIAS_Os_ae11003919	AE11003919	11	24285423	24642471	22442883	TGATGTCAGGTTTCTGACCCACGGGAATCAAAGCAGCACACTCAAATTGCATTTTAAGAC[A/T]CTCAAACACTGCCTTTGCAAGGGTTGTTTTACCCAATCCTCCAATTCCAACTATGGATAT	Bottom	T	T	A	T	A	A	T	A	A	T	T	T	A	T	A
1053	NIAS_Os_ad11010650	Nag08KK21129	11	24488808	24845856	22646268	CTCTTTGCGTTTGAGATCACGGAGGATGATTGC[A/G]GGATGATGGTTTCTCGTGTTGAGAGGTGTGT	Top	C	C	C	C	C	C	C	C	T	C	C	C	T	C	T
1054	NIAS_Os_aa11004652	aa11004652	11	24778955	25136003	22936415	AGTTTGAAATGGTTAAAACTTAATTAGTCATACGTTAATATTTTTTTTCATTTTGCATGC[A/C]ATTATTTAATTTTCATCTACATTCTCATCAACTATGGCAACAACAACAACGCAGCTGGCT	Bottom	T	T	G	T	G	G	G	G	G	G	G	T	G	T	G
1055	NIAS_Os_ae11004459	K11sf064	11	25138808	25495856	23296269	TCACTCCCAATCAAAAACCAAGATTTGATCAC[A/G]CGCTGGTTCCGAGATCCAGGAGCACACTGGCTCCACGGCCACCA	Top	C	C	C	T	T	C	C	T	T	C	C	T	C	C	C
1056	NIAS_Fcore1056	Rik8237	11	25708005	26065053	23865466	GTTGTGCAGTACCAAATCCTGACCATTGATCTGGCATCATCCAACGGTCAGAAATCGTCC[A/G]TACCTCATGGTCCTGCACCTCCTCATTGAAGTGGTGCTATGGGTGGGAGGGTATTTCTGT	Bottom	C	C	T	C	T	C	T	T	C	C	T	C	T	C	T
1057	NIAS_Os_aa11005455	aa11005455	11	25754577	26111625	23912038	TCATTAAATTTTCCTAGAAGTGGATTATTAGTATATGCATGGGGTAATTCAATATGAAAC[A/G]AAGATTCAGGAGAACCAGATAAAAAGAAAACCATCAGTATTTACCTGAAGCTCCTGTAAT	Bottom	T	T	T	C	T	T	T	T	C	C	T	C	C	T	C
1058	NIAS_Os_aa11006712	aa11006712	11	26298510	26655558	24455971	ATGCATGGACATGGGGTGCTTCCTCCAAAAAGCTGAAAAAGCAGCTAGTGAAGTGAGAGA[A/G]GGGGTGTGGAATCTAACTGAAAAAGACTGGCGGGGAAGCATCGTGTTGAGCATGACCTGC	Bottom	T	T	C	T	T	T	T	T	C	C	T	T	C	T	C
1059	NIAS_Os_ab11001573	ab11001573	11	26791379	27148339	24948752	TTGTAGGAGCTCCCGATCCCCGCCGCGTGGTCCGGGAGCTTCTCCCACCTCTGCGTCGCC[A/G]GGTTGCAGACGCAGAGCCACCGACTACAATTGCTGAAGAGGAGGAGGCCATTGCAATGGT	Bottom	T	T	C	T	T	T	C	T	C	C	C	T	C	T	C
1060	NIAS_Os_ad11011854	test00702	11	27034743	27391703	25192116	CATCTACCATTCTCGTGACTAACTTTCTGCCACTGGTCCTCCCCTATACTCATGGTTCTC[A/G]TGTATGGGCTGAAACACGCGTGAAGATGATTTGAAGCGAATAAATGTATGTAATTGATTT	Top	G	G	G	G	A	G	G	A	A	G	G	G	A	G	A
1061	NIAS_Os_ah11000941	ah11000941	11	27468557	27825517	25625930	ATCATAATTTGGCCTTGATTAATGTTTTATAATATAATAGTCCGGCAAAAGACATGACAT[A/T]GACCAAATTTTGGTATGGTAGAACCTTTTTACGGCTCTTGAGGTAAAGAGCGTGTCATAA	Bottom	T	T	T	A	T	T	A	A	A	T	A	T	T	T	A
1062	NIAS_Os_ab11001756	Ei6745	11	27610659	27967619	25768032	GAAGAGGGAGAAAAAATAGACTTTTTAGCTATGTATATGCCACAGCCCAAGAGGAGGGAG[A/G]AAAATTAGACTTAATCTGTGAAAAAGCACGATGGGCCGTCGTGCCTTCGGGCCGGCCCGG	Bottom	C	C	C	C	C	C	T	C	T	C	T	C	C	C	C
1063	NIAS_Os_ad11012285	ad11012285	11	27985293	28342173	26142586	GATGTTCTATCCACAGAGGCAATCCACTTCTGATGCCAGAGATTGTCAGGCTCTCGAGAA[A/G]CCTTGGGAGTGTGGCATCCATCATGCTCATGTCAAAGCCCTTGCTTCCATCATCGGCAGA	Bottom	T	T	T	C	T	T	T	T	C	T	T	T	T	T	C
1064	NIAS_Os_aa11007953	aa11007953	11	28251660	28608540	26408954	TAGTCCATGTATAATACAATACAAGATTAATTAAAATTAGAAAAAAAATACAATCAATTC[A/G]AAAATGGAAAAAGGAGAAATAAGAGTTCAAGTAGAAATAAAATCTACAAAAAAAACTAAA	Top	A	G	A	G	G	A	A	A	A	A	A	A	A	A	A
1065	NIAS_Os_ae11005999	AE11005999	11	28371807	28728687	26529099	AGCCTCATTGTGGAACCATGCAACTGCCTACCCAGCACAAAAGCAGCCAGGTCTGCAGAA[C/G]CGCCAATGACGATCGACAGCACGAATGCATCATCAATCCTAACACCATCCCGCCTCATCT	Top	C	G	C	G	G	C	C	C	C	C	C	C	C	C	C
1066	NIAS_Os_ad11012583	test00706	11	28932081	29288961	27089373	ATGATCGGCTGGGATCTTGGGAATTCAGCCTTAGTCAGTGCTGGTCTATCAACCACCCTC[A/G]TGGTATGCAAATTCAACCAAGTCTGTAACAACCACCATGGGCCACCAGTATTGATAGCAG	Top	G	A	G	A	A	G	G	A	A	A	G	G	G	G	A
1067	NIAS_Os_ae11006278	AE11006278	11	29019834	29376714	27177126	CCTCTTGCAAAGATATGTTAGCCACCATATCCCAGATACCGAAGTACTCGACGAGAGCCT[A/G]AATGGACAAACCCCCTCTGATGTCTGCCACCCACGAGTTGTTCCGCAGCGCACTGCCCAC	Bottom	T	T	T	C	T	C	T	C	C	C	T	C	C	C	C
1068	P1355_3	P1355_3	11	30187917	30546066	28346478	ATTAGTGGTTTCCATATCCCAGAAGGGCTGTCAGATACAGACTTGAAAC[A/G]GGAGAATGCTGCTTGCGCAAAGGATACAGCAAGAG	Top	C	T	T	T	T	C	C	T	C	T	C	C	C	T	C
1069	NIAS_Os_ah12000026	K12sf002	12	743246	743246	744246	AGTATAAGACGCAACCACTTTTTTTAGATGTTCCATAATATAAGGCATGCATGCAT[A/G]TAGCCAATTAACTATGACCATTCTCCATTAAATTATTACTTTTTTTAAATCCTCCACTCT	Bottom	A	A	A	G	A	G	A	A	G	A	A	G	G	A	G
1070	NIAS_Os_ah12000042	ah12000042	12	1028146	1028146	1029146	AAGATTTGAGGTTGGATTTTCTGTCGACGGAGCTTTAGCAA[A/T]TCCGTAAAAAAAAAGGCTTATGACTATGAACTCCAACATGCCTANCCACCAGTG	Bottom	A	A	A	T	A	T	A	A	T	A	A	T	T	A	T
1071	NIAS_Os_ad12000431	test00714	12	1435725	1435726	1436726	TTCGTCCGATTCTTTTTTTACACGGTTTTTGTCCGGTTTTTCCATCCAACTGGTTTTTTC[C/G]CGTGCGTTTTTGGCACGGTTTTGGGTCACAATTTTTTTTGGTGGGCCCGGTTTTTTCCCA	Bottom	C	C	C	G	C	G	C	C	G	C	C	G	G	C	G
1072	NIAS_Os_ad12000607	test00715	12	1913955	1913911	1914909	GCCGTGCCAGGCGTCACCGGATCCACGCCTTCAGATTTGGGTGACTCCGCGAACCACTTC[A/G]CGTTCCATGTGTGTGTGTTTTAAGTGTTTTGCCTGCCTTACTACTCGCTGAGTCGCTGAT	Top	A	A	A	G	A	G	A	A	G	A	A	G	G	A	G
1073	NIAS_Os_ah12000107	K12sf053	12	1928482	1928438	1929436	GTGTGGTCGAGAGTAGGAGGGTAGTTGGTAGTTAAAATAGAAGAAATTTGAACAAGGAGT[A/G]GTTGGAGGGAAAACCGGAAAAGTAACATGATCGGTATGTGTGACATTACATCAGCGACAT	Bottom	T	T	T	C	T	C	T	T	C	T	T	C	C	T	C
1074	NIAS_Os_ae12000138	AE12000138	12	2302109	2302065	2303060	AAACAATTCTGTTTTTGTTTAAACTCTGCCTGTACAGCTGTCCATTAGGCTTCTGACGGG[A/G]TAAGACCGAAAGTTCATTTGGTTGATCAGTAAAACTGGAGTTAATTCAAAGTGAACAATA	Bottom	C	T	C	T	C	T	T	T	T	T	C	T	T	C	T
1075	NIAS_Os_ad12000799	test00716	12	2388797	2388753	2389748	GTCGTGCCTTCGGGTCGGCCCGGCACGGCCCGATTCTGGGCCGTGGGCAGGCACGGCACG[A/G]CCCGATCTACACGTCGGCCCAGACCCGGCGGTGAGGCCATGCCGGGCCGAGCGGCCCATT	Top	G	G	G	A	G	A	G	G	A	G	G	A	A	G	A
1076	NIAS_Os_ad12000912	test00717	12	2837321	2837277	2838271	TCAAGGGGTTTTGTCAGGAGGCCTGTCTCATTGAATGTGTGCTGACCACCCCTTAAGAGG[A/G]CAAGACTTGCAAGTTACAAGCTGGTTTTGGTTGGATTCTCACACAATGAATTGAATTGGC	Top	A	G	A	G	A	G	G	G	G	A	A	G	G	A	G
1077	NIAS_Os_ah12000214	K12sf027	12	3203763	3203719	3204712	TGGTTAAAAAGGAGCTATGGAAGAAGCATTAATGGTCAATTACACTAGATTTTTGGAACA[A/G]CATACTGTTTTGAAGCTGGCAAAAGCATTAACAGATATAGATGGCTTAAATGAGTTAAGT	Bottom	C	C	C	T	C	T	C	C	T	C	C	T	T	C	T
1078	NIAS_Os_ae12000210	AE12000210	12	3436886	3436842	3437835	CGTGGTTGGAGTACGGTTTCTACCCGCCGCCGGAGCGGCGCGACACGGACACGTAGGGTT[A/G]ATCACGATGTGATCCTGAGCGGAATAGGCGGTGACGCTGACAGGTGGGGCCTACTTTTGC	Bottom	T	C	T	C	T	C	T	C	C	T	T	C	C	T	C
1079	NIAS_Os_ah12000261	K12sf006	12	3744037	3743993	3744985	ACACCCTGGGACATGTAAGTGGCCATGCTCACAGATTCTCAGGAAGTCCATTAGAGCATG[A/G]CAGTGGTCGTGATGGCAAGATATTGTTGGACATTACAAGACAGAAACACTCGAATCATTC	Bottom	G	G	G	A	G	A	G	G	A	G	G	A	A	G	A
1080	P0524_2	P0524_2	12	4032464	4032420	4033410	GAATGAGGAGTATGACAGCAGGCCATATTAGTTAAT[A/G]TTTTTATAACATTGATTTTTCATAATCAAACAAGGCCATCA	Bottom	T	T	T	C	T	C	T	T	C	T	T	C	C	T	C
1081	NIAS_Os_ae12000541	AE12000541	12	4423242	4423198	4424188	GAAGAACTAATCATGCGTGTGTGGGAAAAAGTTAGGCACCCCATAAGCGCAATATATTAA[A/G]AACTGGCCGCAGAATTAACAGGTTAATTAATCATGTGGACGCCATATACGAAAGCGCGAC	Top	A	G	G	G	A	G	G	G	G	A	G	G	G	A	G
1082	NIAS_Os_ad12001738	test00721	12	4777577	4777533	4778523	CTAGCAGCCGATTCCTATGCATGTAGTCGGCATGGGCCATGGTGAACCTGCACGGCCATG[C/G]CCCAGGTCCCTAGAGGGAACTTCCTCTCGCCGTTAAGCGCTCGCGAAGCACAGAGATCGC	Top	C	C	C	G	C	C	C	C	C	C	C	G	C	C	G
1083	NIAS_Os_ah12000293	Nag08KK21611	12	4847452	4847408	4848398	AATTTTTATTAAGCTTTGTAAGATGAAATCTT[A/C]TATATGTAAGTCACTGTGGAATAGTTTGGTTTGGTGCCCTACTAATTCATTGGCAATTTT	Bottom	A	A	A	C	A	A	A	A	A	A	A	C	A	A	C
1084	NIAS_Os_ad12002003	AD12002003	12	5173402	5173358	5174346	TAGCTACTTATTGAACTCAAGGGCGTAGAAGTTCAAGAATATGTAGGTCGACCGGAAGGT[A/G]CCGGTAAAGCCAGACTCCTTGGCAAGCTTTGCAAACTCTTGCTCTGTCCTGTGCTTCCCT	Bottom	T	T	T	C	T	T	T	T	T	T	T	C	T	T	C
1085	NIAS_Os_aa12001794	aa12001794	12	5528490	5536940	5529434	GACCGTTCCAAATTCATAAGGTTGTTTCTAAAGGAGCATATATGTTGCAAGGGCTTGACG[A/G]GGAGGTTTATGGACAAGCGCTCAATGGCAAATACTTGAAGAAATATTACCCAAGTGTGTG	Top	G	G	A	G	A	A	G	G	A	G	A	G	A	G	G
1086	NIAS_Os_ac12000085	Rik8816	12	6034318	6042772	6035267	AAGAAGACTTCATGTTTGCGAGTCCACCCTCATCGATGCCAAACCATCACCAATCAATGT[A/T]GTTATAGGTTAACATCATCAACCAATTTTGCATAATGAGATGACCATAACCTTGTACGGA	Bottom	T	A	A	T	A	A	A	A	A	T	A	T	A	T	T
1087	NIAS_Os_ac12000095	Rik8823	12	6217350	6225804	6218298	CAAACAATATACTAGCTCGTGGGCAGCACCAGATCCAAGGGATAGGTGGGTATGCATGCA[C/G]TGGGTTAGAGAAGATAAGTCCACAGGAAAATACCAACATTGCTCGTAGTTTGATCTAGTC	Bottom	G	C	C	G	C	C	C	C	C	G	C	G	C	G	G
1088	NIAS_Os_ac12000099	Rik8825	12	6506426	6514880	6507374	ACTCAGACTCAGTTTGGCAGCTCTCAGCGCCAAACATGGAGACCTTGCTTGAAAACCTCA[C/G]CAACCTGGAGGAGCTCCATATGGGAATGGTGGATCTGTCCGGCAATGGAGAACGATGGTG	Top	G	C	C	G	C	C	C	C	C	G	C	G	C	G	G
1089	P0527_2	P0527_2	12	6760421	6768875	6761369	AAGAAGAAAGAAAATGCATATCCTAGACCCTAGTACATTCTTTATTAG[A/C]AAAAATTGAGTCTCCTCCTATTTTTCCTTGTTTGTTGTACTAGATACCACATTGTCATTT	Top	C	C	C	A	C	C	C	C	C	C	C	A	C	C	A
1090	NIAS_Os_ad12002627	test00726	12	7169605	7178059	7170553	TTTCTTCGTCGTCGTCGTCGCTGTCGCGGATACCTTGGCATCCTCCATTGATGGCTGAAC[A/T]CGTGGATGATGCCTATACGTGTACCTCCATGCGGAGTAGAGGTAGAGGAAGAAGGCGACG	Bottom	T	T	T	A	T	T	T	T	T	A	A	A	T	T	A
1091	NIAS_Os_ad12002810	Nag08KK21720	12	7501710	7510164	7502659	AGTGACAGCAAAGCGGCTAGGATTGCACATAGTCCAAGGACTAGTGTGCTGTGGAGGTCG[A/G]GAGAGTAGTGAGGCTTCAATCACTGTACGCGTCGAGGCATGCGGTGTGAAGGGCAACACT	Bottom	G	G	G	A	G	G	G	G	G	A	A	A	G	G	A
1092	NIAS_Os_ae12001552	AE12001552	12	7744139	7752593	7745086	TTACCGAGTATACTATAGTTTGTGAATGGGTATAATTTAATCATTCTTCTTGTTTTAGAT[C/G]TGCAAATCTCATTAAACACATAGGAAGTGGGTTTTTTTGCTGCCAAGCTGAAAAACATGA	Top	C	C	C	G	C	C	C	C	C	G	G	G	C	C	G
1093	NIAS_Os_ac12000285	Rik8978	12	8070645	8079099	8071592	ACTCATCATATTAGTTTTCTAAGCGACATAAGCGTAGCTAAACTGGTTAGATTTCTTATT[A/G]TGGAACCAGTTCACCCGGGTTCAAATACTAGATTTTACACGGGTACTCGTATTTATGGCT	Bottom	C	C	T	C	C	T	C	C	T	C	C	C	T	C	C
1094	NIAS_Os_ac12000301	Rik8994	12	8794780	8803234	8795723	CTGCTGATATTGGTGTTGAATGCTGGTGAGTAGTCCTTACAATTACAATAATTGCAGTAA[A/G]GGTACCCACCAGTCGACCACAGCAACTGTAAGTTCATTGATCTGATAAATTGGCAAAACA	Top	A	A	G	A	A	G	A	A	G	A	A	A	G	A	A
1095	NIAS_Os_aa12004348	aa12004348	12	9099970	9108424	9100911	CGGTCTTCCCGCCCTACGCGCCCCCATGCGTGGCGCAGTTATTAGCAGTCGAGTCATCAT[A/C]ATGGTGGGCGCTTGAACTAAGTATACCGATGACGGCTATTTGAACTCCTCACGGGACCCA	Bottom	G	G	T	G	G	T	G	G	T	G	G	G	T	G	G
1096	NIAS_Os_ad12003504	AD12003504	12	9208177	9216631	9209118	GGGTGGCGTTGCGATGCAGTCGGCGATGGAGCTTGTGTGTCTTCAATCTGCGGTAGATCT[A/G]ATCTTGGCGCTTGATGCATGAGCCGCCATATTTC	Bottom	A	A	A	G	A	A	A	A	A	G	G	G	A	A	G
1097	NIAS_Os_ad12003645	ad12003645	12	9547079	9555533	9548020	TCCAATTTAGCTAAATTTTAGCTTGGAGAACCATTTGGCTAGTCTCTTATAGATGCTCTA[A/G]ATAGTGGGGCGGGAAATGAGAGGCGGCAAGGAGGGAAAAGTGGCGGGATGTGAAACTTTC	Top	G	G	G	A	G	G	G	G	G	A	A	A	G	G	A
1098	NIAS_Os_ac12000324	Rik9017	12	9871586	9880040	9872526	TAAAGCATACCATCTAAAATCTTTAAAAGAATACTCCCCGTCCAAGTTAGCTCATCCTCC[A/G]AGCAAAGGACACCAAAATATTCATCATTCTCAAATTAATTCTTATTGGTTAAGGTGCTCT	Bottom	C	T	C	T	C	C	C	T	C	T	T	T	C	C	T
1099	NIAS_Os_ad12003800	test00730	12	10036773	10045227	10037712	TGGGCCAATAACAGCTTTGAGTATCTCCAGAGGAGCTTAGGGTTCATCATGATCTCAACC[A/G]TAGGAAATAACAGATGGCATAGATTTGGCCAACTCTTGGAGCCGCTCGATTTGGTAAGAT	Top	A	A	A	G	A	A	A	A	A	G	G	G	A	A	G
1100	NIAS_Os_ah12000522	K12sf012	12	10497117	10505571	10498054	GTCGTGTTGAGTCAATGGAAGATGTTGTGAAAACTAATGAAGTGATTTCTTGCTCCAAAT[A/G]TCGTAAAAGCAAAGGTGTCATGGTAAATTGTGAAAATTGTGCTAATTTGGAAAAAGAGGT	Top	A	A	A	G	A	A	A	A	A	G	G	G	A	A	G
1101	NIAS_Os_ah12000535	ah12000535	12	10613978	10622432	10614915	AATACTTTGTCTTGTGTTGTTCATGTTGTTCACATTCTTGCTACTATGATCGATGATTCC[A/G]ATTCATGTGGTGATTCTGGTGATTGACATTCATGTGGTTTTGTTGGGATGAATGCCATGG	Bottom	T	C	T	C	T	C	C	C	C	C	C	C	C	T	C
1102	NIAS_Os_ah12000540	Nag08KK21858	12	11135787	11144241	11136726	AATGAAAAAGCTTCAGGTTTTTAATGATGTTTTTGTATGTGATCTAATGCAGCCATGCAG[A/G]TGCATGCTACAAGGTTACAATGGAACTAGTCCTAATCAAGAAAAGTACCAATAC	Bottom	G	A	G	G	G	G	A	A	G	G	G	G	G	G	G
1103	NIAS_Os_ae12002760	AE12002760	12	11554743	11563197	11555682	ACGCAAAATTTCTTCAGGAGATATGGGATGCAACACAATTTTCCTAGCATGGTACAAAAA[A/G]GAGTACTGGTTTGACCTACCATGATGCATAGAATCCCTATCAAATTGCCAAGGTCTACCT	Top	A	G	A	G	A	A	G	G	A	G	G	G	A	A	G
1104	NIAS_Os_ah12000558	K12sf089	12	11865329	11873783	11866268	TAGCTTCAAGTATGGAAATAGCTTGAGCATCACTTCTTCAACAGGTTGCATTGACAAATA[A/C]TCCCTCCGTCCCAAAATAAGTGCAGTTTTGCACTATTTATCTTCAATGTTTGATTATGTT	Bottom	C	A	C	C	C	C	A	A	C	C	C	C	C	C	C
1105	NIAS_Os_ae12002798	AE12002798	12	12657400	12665854	12509333	CTTGGTAGCGCAAGCCTAAGAGGTGGTTAGAATTTAGGTGTCCATGTTTGGATCCTAGTG[A/G]TCACTTGGAATCTAGGGAGACATAGGTGTTGGATTGGAGGCTAAAAGCTTTTTCTTGGTT	Top	A	G	A	G	A	G	G	G	G	G	G	G	G	A	G
1106	NIAS_Os_ah12000617	ah12000617	12	13088890	13097350	12940829	TCCGTTTTTTATGGATCTCGAGATCGACAATGCATGGAGGAGAGCAGTATCCACGCCGCC[A/G]CCTCCTCCATAGCAATTCTACGCCGTCGTCGTCTCTTCCACCGTGCAGCCCCTTGTCCCA	Bottom	A	G	A	G	A	A	G	G	A	G	G	G	A	A	G
1107	NIAS_Os_ac12000357	Rik9048	12	13269761	13278221	13121701	AAGGAATGGGCTGAAGAGAGCGGGGTATTTGGCCCATAATGAATAGTGGTGTTTCTCAAT[A/C]AAAATAAGTTCACTATAGGTCCCTCCTGTGTCGCTGAGTCTAAAATTCATCTCTGAACCA	Bottom	T	G	T	G	T	G	G	G	G	G	G	G	G	T	G
1108	NIAS_Os_ad12004962	test00736	12	13382330	13390790	13234270	CTCCTTGAAACCCCCTCCCCCCTCTAGATAGCCACCTCACCGGTGGCGGGTCCGGTTGCT[A/G]CGTCAGAGGTGTATGCGAGCCGGACTTGGTAGGCAAGGGGAAAAATTGTACTTTTGTTAT	Top	G	A	G	A	G	G	A	A	G	A	A	A	G	G	A
1109	P1050_2	P1050_2	12	13849590	13858050	13701530	GGTGTTCTCCCTCAAAGCTCACTAATTTTTTTACCCCGC[A/C]CATGTGATAAGCTGAGTTATTCAGCATGATTTGAGTATTGGCTGGCACATTCAATT	Top	C	C	C	A	C	C	C	C	C	A	A	A	C	C	A
1110	NIAS_Os_ah12000650	K12sf092	12	14106596	14115056	13958534	TGTCTTTCTCTCATCATTCTTCACCCTACTTCCCTGCTCTCTTCA[A/G]CGTTTTCAAAATATGTGGGTGATTTGTTACAAT	Bottom	C	T	C	C	C	C	T	T	C	C	T	C	C	C	C
1111	NIAS_Os_ab12000595	Ei7284	12	14273443	14281903	14125381	CAAGGAATTAGCTCTAGCCTTGTACCAACATACCAAAAGGAAAGGAGGTCAGGCCAAGAA[C/G]GTTTAGCAAATAATCAATGGATAGCGGATATCAGGCACAACCTCATAGTTGAGCTCGTCA	Bottom	G	C	G	C	G	C	C	C	C	C	C	C	C	G	C
1112	NIAS_Os_ac12000387	Rik9075	12	14725515	14733975	14577452	AACATTTCTCTTAGTAATACATTGACGGATACCTAAACGATTTCGGTATTCAAAGTCCTT[C/G]GACGAACAAATGGTAGTATTTTTTTTCCTCAACGATATACACAGCTGTTATTCTGGCAGT	Top	C	G	C	G	C	G	G	G	G	G	G	G	G	C	G
1113	NIAS_Os_aa12004528	aa12004528	12	15029125	15037584	14881061	AACACGGTCAGGACCAACACATGGTCTGGTCGAACGATCCATCCACCAGACAGTCTGACA[A/C]GCAGTTGGATTCTCTGGACCGTACACACGGTATGGCCTGGATCGACACATGGTCCAGTTG	Bottom	G	G	G	G	G	T	G	G	T	G	G	G	T	G	G
1114	NIAS_Os_ad12006070	test00740	12	15278110	15286569	15130042	TAGTAGCGGAGAGCCGGAGACGAGTTTCCCTCACCAAAAATCCTTCTTGTCACTTTCCGC[A/G]TGGGCCCACATGGCAGTCTCCTGCTGGACGGTGGGTCCCTCGTGTGGCAGTGGGACCCAT	Bottom	C	T	C	T	C	C	C	T	C	T	C	T	C	C	T
1115	NIAS_Os_ah12000752	ah12000752	12	15970384	15978843	15822316	TTTTTAAGGCCATAAGAAGACTGAATACTGAGGTGGAT[A/G]AGAGAGGAGAGGAGTGAGAGAAGAAGCGGATGGCACGATTACAGCCGGCTTAGGCACAAG	Top	A	G	A	G	A	G	G	G	G	A	G	G	G	A	G
1116	NIAS_Os_ah12000756	Nag08KK22074	12	15975050	15983509	15826982	CACATATTTGAGTGCAGAACATGTAAGCAGAAGA[A/G]TGCAACCAATAAGCTAACAAACTCCAATACGCGCAAAAGTAGATGACCAAATTATCGGCT	Bottom	T	T	T	C	T	C	C	T	T	T	C	C	C	T	C
1117	NIAS_Os_ad12006396	ad12006396	12	16202396	16210855	16054329	TTATTCAGCCGTATCCAAACACTTTGAGATACAAAATGTCGTTAAGAGCATGCCCATTAG[A/G]CGTAGCAATCATCATCTTTGCTCTGGATGTGGTATAACTGCACGCCCGTG	Bottom	T	C	T	C	T	C	C	C	T	T	C	C	C	T	C
1118	NIAS_Os_ah12000769	K12sf042	12	16692438	16700897	16544371	AGGTGAAATATCATCATCGATTTCGTCTATCTGTCTCGGATTAGAGCTGATACACTCGTC[A/G]ACGTCGAGATTGTATCTCTCTACTCTTTTGACTTCCTCGACAGCATAATAATCCTTGATT	Bottom	A	G	A	G	A	G	A	G	A	A	A	G	G	A	G
1119	NIAS_Os_ad12006599	ad12006599	12	16717233	16725692	16569166	TGAAAGATCGAGAAAGATTCGACCTGATTTGATGACCAGGAAGATTCGACCGGATTTGAT[A/G]GGGAGGACTGGTTTTGGCATTGTACGGACACAAGACCCTCCTCCGGGGATGGAAGACGGC	Bottom	T	C	T	C	T	C	C	C	T	T	C	C	C	T	C
1120	NIAS_Os_ae12002997	AE12002997	12	17154111	17162570	17009383	AGTTCAAAACATGGTAAACCATGGATATCTTTTGTGTTGGAAATCATTAACAACTTCTAT[A/G]TACAATATATATTTCCACAAAAAGTTCAAAACATAAGTTGAGACTCACTGTTTGATATTA	Top	A	G	A	G	A	G	G	G	A	A	G	G	G	A	G
1121	NIAS_Os_ae12003091	AE12003091	12	17506912	17515371	17362183	TTCTGCTTCAATTTTTTTTTACATTTCCAAACTTAATTATATTTTTGCAATGTCACATTC[A/C]TTATGTTGATTCAATGAGATTTTTGATGTGTACAAATCATTACAATATATTTCTAGAGTC	Bottom	T	G	T	T	T	T	G	G	T	T	G	T	T	T	T
1122	NIAS_Os_ad12006868	Nag08KK22114	12	17643410	17651869	17498681	AAGCTCTGTGGAGCTTTGCTACTCTGCTATGTAATAGGGTAGCTATTCTCTTTTGCTGGA[C/G]CCCTTATTATTTGTGGTTATGGAACTACTGCTATGTGAAATGGCTTTGGAACTCTTGTTG	Bottom	C	G	C	G	C	G	G	G	C	C	G	G	G	C	G
1123	NIAS_Os_ah12000809	K12sf095	12	17842590	17851049	17697861	AGATATGTGAAACTTACATGACCAAGTACTTGCTAGTAGACGGGGTAAAAATGGCCCTTC[A/T]GGCATCAGTATTGTTTGAAATAACTATGCTTTGCTAATATACAACGTTTCATGTGCATGC	Bottom	T	A	T	A	T	A	A	A	T	T	A	A	A	T	A
1124	NIAS_Os_ah12000821	Nag08KK22139	12	18214927	18223386	18070196	AATTTTAATTTGTTCTAAAAATCAATATGTTAAACCTTAATTCTAATATATCTGAGCGTA[C/G]TCTTTCTCCTCTCCATTCGACTGGTCAGAATTAGTTTTCTATAGCATCTCTGCTTTTGCA	Top	G	G	G	C	G	C	G	G	C	G	G	C	C	G	C
1125	NIAS_Os_ac12000523	ac12000523	12	18504863	18513322	18360132	TTTTTGAATAAGATGTTCTCATTGATCATTCCACATAGCATGACATCCATCTCCTCTTAT[A/C]TAGGGATGCAAGCGGACCGACCTGCAAACCCGCTTATAGGTGTAATTAGTGGGTAACCCG	Top	C	A	A	C	C	C	A	A	C	C	A	C	C	A	C
1126	NIAS_Os_ae12003923	AE12003923	12	18885344	18893803	18740614	ACCAGATGTTGAACACAACATCAATATAAATATGTTCAATTGGTATACAGGGCATGATCG[A/G]ATCGTAATTTATGATTTGAGTTTTTGAAGCAAAGCAGGCTTCTCTGTTGCTGTCAAGTGG	Top	G	A	A	G	G	G	A	A	G	G	A	G	G	A	G
1127	NIAS_Os_ah12000838	Nag08KK22156	12	19279257	19287716	19134526	CGTCCTATAATATAAGGGATTTTGATGGTAACTTGTCTAGCGTTCTACAAGACCTAATGA[A/C]ATGGTTTGCCTTGTCATTACAGGTAACTAAATGCCGGCTAATCGGCTAATCCCAATGGAC	Top	T	T	T	G	T	G	T	T	G	T	T	G	G	T	G
1128	NIAS_Os_ad12007549	test00748	12	19579810	19588235	19435045	AGGCAATTCAGGAAATTCAGGAACATCAGTGGTCAGTGACACTGTCTCCTTGGTTGTGCC[A/G]TCCTCGATTTTTCCCCCATTTCTTGATACAGATGATTCTTGGAAGGAAACTGGTTCATCC	Bottom	C	C	C	T	C	T	C	C	T	C	C	T	T	C	T
1129	NIAS_Os_ab12000692	ab12000692	12	19619216	19627641	19474451	AGAGGAACCTTAACCGAATTAATGACACCTATCAAGGTGATTAAGAGCTCTCACACACAC[A/G]CACGCACACAAGAAATGGAGCATTTATCTTTACATGAGCCCCTTGTGTTCTTACCATCTC	Bottom	C	T	T	T	C	T	T	T	T	C	T	T	T	C	T
1130	NIAS_Os_aa12004709	aa12004709	12	20009624	20018049	19864859	AAGGGAATGGCACAACTGGCTACAACATGTATGCACAGTTCTAACTATAAAGCATATATG[A/G]GCACAATGCTTCCATTACTACAGCTGGTCATTTGTTTCGACAAACACAAGGAGAGAAACT	Top	A	G	G	A	G	G	G	G	A	A	G	A	G	A	A
1131	NIAS_Os_ad12007749	test00749	12	20059316	20067741	19914551	TATTTCTCATCCATGCTCAACTGCAAACACCGAAGCTAAGTATATATTGGATCCTACGAT[A/G]GCACACCGTTAGCTCCAATAATATTGTTACAACGACTTTTGCTAACAATTTACACCGAAG	Top	A	A	A	G	A	A	A	A	A	A	A	G	A	A	G
1132	NIAS_Os_ad12007967	test00751	12	21015750	21010815	20862518	ATAAATTCTGGAGGTTTGAGCCATTCCTCGCTGCTGACTTCTCCAGGCATTTCAATCTGC[A/G]ATGCCCCAGGCATGTCCTCTTAAAGCCCGCCGAAGCTTGAAGTCCTTTACTCTTAAAGTG	Bottom	G	G	G	A	G	G	G	G	G	G	G	A	G	G	A
1133	NIAS_Os_ae12004448	AE12004448	12	21039163	20987402	20839105	ATTCTCTTTGATTCAGCTATCTTGAAAAACCACTACTTTGTTTATAGTACCCAATTTCTT[C/G]GGTAAAACCACTACTTTGTTTCTTGGACTTCTTAGGTTACTTTGTTTTGGTTTAGGTAGC	Bottom	C	G	C	G	C	C	G	G	C	C	C	G	C	C	G
1134	P0926	P0926	12	21407589	21371541	21223243	CTAGATCCTGTAACAAATATTGCTGCAGACACTTAAAAA[A/G]TAGGGGTGATTCAGACACTGAAAAGTTCACCCTACCGGCCCATCCCCTAT	Bottom	T	T	T	C	T	T	T	T	T	T	T	C	T	T	C
1135	NIAS_Os_ae12004528	AE12004528	12	21817536	21762150	21613851	GAGCTTTTTTGACAGCCCTATATAAAACCCTCCCTTCCTCTTGAAAATTCTCATTTATTC[A/C]TAAAAATCAAGAAAAAAAAGAAAGAGGGGTAAGGGGAAGGTTAAGAAGGAAGCAGCAGAG	Bottom	T	G	T	G	T	T	T	G	G	T	T	G	T	T	G
1136	NIAS_Os_aa12004757	aa12004757	12	22301040	22245654	22097355	TGCACACAAGATTACGTTAATAGTAAATTTCAACCATAATAGGTTAATCCGCACCGCACC[A/G]CAGTTCGATCTCCCTCACTTTTGTTTTCCTCTTATTTTCTCCATCGCGCGCCTGATTCGT	Top	G	A	A	G	G	A	G	A	G	G	G	G	G	G	G
1137	NIAS_Os_ad12008403	AE12004693	12	22508603	22453217	22304918	CTCCCTTCGAGCCAGCAGCACCTGCAACCTTCAGAGGGCTCAGATGCCATTCATCAAATA[A/C]CGGTAAGAAACGCATTGTTGCTCTTCCAATTTTGTTTCACCAATTCTTTCCTGCAAAATG	Top	A	C	A	C	A	A	A	C	C	A	A	C	C	A	C
1138	NIAS_Os_ad12008571	test00755	12	22921972	22866586	22718286	CTAATAACCCGCTCCATACGCTAATGTGGAAAAGCTACGGTGATGCATAAGTGTTAGTTG[A/G]ACCCATATATTACTCATATATATAAATAAAATTAAAAACCATATTTTATCCTCTTATAAA	Bottom	T	T	T	C	T	T	T	T	T	T	T	C	C	T	C
1139	NIAS_Os_ae12004711	AE12004711	12	23313026	23257621	23109319	AGAAACTCTAAATGCAATATATCAACACACCTGTTTTTAAGGTGGTCTAGTTGGAATACC[A/C]AATAATGGTGTGGGCATATTATGTGAGGAATAAATGGGGCCATGCCTATCCAGAGGGGCA	Bottom	T	G	T	G	T	T	T	G	T	T	T	G	G	T	G
1140	NIAS_Os_ab12000746	Ei7370	12	23699494	23644089	23495787	CGAGGCTTCTTATTTTGCCCGTAACATAAAAAGATATGCAAATCAAGTACATACCGGAAC[A/G]GACTCATCGTTCTCCGAGCGGTTTTTGGGCTTTGGAACTTTTACTCCTGCTTAGGCATAA	Bottom	T	T	C	C	T	T	T	C	C	T	T	C	C	T	C
1141	NIAS_Os_ad12008836	test00757	12	23880845	23825440	23677137	CCACACATAACATCTTCCAGTTTTTACTTTGCATAGAAGCTCCACTATCCCTTCGGCGCC[A/G]GACGCTTGCCGACAGCTTTCCAGGTGACTTTCACAGAAATTGTGCTAAAATCACCAAGCT	Bottom	C	C	C	T	C	C	C	C	C	C	C	T	T	C	T
1142	NIAS_Os_ah12000983	K12sf047	12	24224112	24168707	24020404	GGGAATAGATAGATCAAATAATAGAAGCATCGGTCTAACCTTGTACGCATAACGAACATA[A/C]ACCAATGGCCTCATCGTTTGGCATATTCATATGCTTATCAGC	Top	A	A	A	C	A	A	A	A	A	A	A	C	C	A	C
1143	NIAS_Os_aa12005161	aa12005161	12	24442905	24387500	24239197	CTATAATTTTTTTTTAAGAAAACGTATCGTTTAGCAGTTTTGAAGTGTGACGTAAGCATG[A/G]AAAACAAGAACCAAAACTAAGGTAGGAAAATTGCCTTGTGAAAATAGAATTTCTGATGGA	Bottom	C	C	T	T	C	C	T	T	T	C	C	T	T	C	T
1144	NIAS_Os_ad12009154	test00759	12	24816907	24761502	24613198	GTGAACTTCCAGTCGATCTGGTTGGGCTGCTCATCGTTCAGGTGAACATTGCGGACTGCT[A/G]TCCATAAGGCCACAAGCTAGTCGATTAGCTCGAGCGAGACCAGCGGGTTCGCTTCCAAAT	Bottom	C	C	C	T	C	C	C	C	T	C	C	T	T	C	T
1145	NIAS_Os_ah12001060	ah12001060	12	25159408	25104002	24955698	TTTTGCAATGGACGTGACTACAAGGAGACGGTCGCTGGTTAGGCGTATCAGCGACCTTAA[A/T]GTTACTTTGGTTGCTACTAGTACACTTAATAGTGTACTCCTCCA	Top	T	A	T	A	T	T	T	A	A	T	T	A	A	T	A
1146	NIAS_Os_ac12000793	Rik9440	12	25546052	25467908	25319604	CAGATTAGCAATGAAAATTTTGATAAACCAATGTGTAATTATATCTCTACTACTTTAAAA[A/G]CGAAGTCGTCCACCTTTTCTCTTCTTGTATGGTAATTAACCACCGCAAAATTTTGGTCCA	Bottom	C	C	T	C	C	T	T	T	C	C	C	C	C	C	C
1147	NIAS_Os_ad12009339	test00761	12	25818189	25740045	25591741	AAAGAATATACGAATAGCCATTTAGATAAATGGAAAAGGAGAGTATTTGTAGGTGTGCGG[A/C]TAATTCAGTCAATGCAAAAGGCAAAGGGAAACCGTTGATCACATCGTCAAGATCACAATC	Bottom	G	T	G	T	G	G	G	T	T	G	G	T	T	G	T
1148	NIAS_Os_ae12005257	AE12005257	12	26152439	26074295	25925992	TGGTTATCATCTCGCTTTCTTTTTTCAGTGGATCACAAGTAGGGCAATAGTTTTGTCACT[A/G]GTGGTGTCACTGTGGAAGAATGTGAAGGGCAACATTTTGAGCAAGTTTGGTATATACTAT	Bottom	C	T	T	T	C	C	C	C	T	C	C	T	T	C	T
1149	NIAS_Os_ah12001143	K12sf049	12	26439626	26361482	26213179	GCAGTTTTAAATTTGCCCAAATATCTACTACTGTATAAACTCTTGTGAGATGTTCCCATG[A/G]CACCATGATCTAGAATGACGTGGACCGTCCTCCTTCAAGTCTTAGTATAATACTATAACA	Bottom	C	C	C	T	C	C	C	C	T	C	C	T	T	C	T
1150	NIAS_Os_ah12001184	K12sf103	12	26846982	26768838	26620534	CGACATTCTTGACATTTAAACCTTAAGGGAA[C/G]TCACATACCCAATCCAATCTCTCCAACATCATCTTGATTCAATGCAACATTGCCCTGAGT	Top	G	G	G	C	G	G	G	G	G	G	G	C	C	G	C
1151	NIAS_Os_ah12001186	ah12001186	12	26942187	26864043	26715736	GTCTGATGTTTTCAAAGAAGTGGTTGGACAAAACACGATCTCGTCCAGTTAAA[A/C]GAGAGAGCAAAGGTTCTGGTGGTGGCCTATATGGAGGCAAATAAATGCTCCCTCCTCTAC	Bottom	C	C	C	A	C	C	C	C	A	C	C	A	A	C	A
1152	NIAS_Os_ad12009894	ad12009894	12	27700914	27622759	27474449	CGCTATCGCTACCGCTACCACAAGGAGGAGAAGAGCTGCCATGGAATGGAAGGAGAAGAT[A/C]GCCGTAGCTTAGCTAGCAGTAGCATCCATGGCGGAGGAGAGGAGAGGAGTTGACTCTCCT	Bottom	G	T	T	G	G	T	T	T	G	T	T	G	G	T	G
