# Supplementary material for: Genomic regions involved in yield potential detected by genome-wide association analysis in Japanese high-yielding rice cultivars
Source: BMC Genomics. 2014 May 8;15(1):346. doi: 10.1186/1471-2164-15-346 (PMC4035073; doi:10.1186/1471-2164-15-346)
Supplement: Supplementary file 11 — Additional file 11: Table S6: Yield-related traits of 68 high-yielding breeding lines developed at NICS-NARO used for phenotypic annotation of genome regions with highly skewed indica or japonica allele frequencies. All trait values are means of two replicates except for those of the two disease susceptibility traits (blast and bacterial blast), which were unreplicated. (XLS 85 KB) [file 12864_2013_6030_MOESM11_ESM.xls]

## Sheet: Table S6
Table S6.
	Heading date	Culm length	Number of panicles	Air-dry seed weight	Air-dry total plant weight	1000-grain weight	Lodging score	Culm width	Culm hardness	Blast susceptibility	Bacterial blast susceptibility	Surface area of unhusked seed	Length of unhusked seed	Width of unhusked seed	Alleles of significant SNPs in GWAS
breeding line	(days after sowing )	(cm)	(number/m3)	(kg/a)	(kg/a)	(g)	(0:small–9:great)	(1:small–9:large)	(1:hard–9:soft)	(0:resistant–9:susceptible)	(0:resistant–9:susceptible)	(mm2)	(mm)	(mm)	Chr2; 34796780	Chr7; 10152991	Chr7; 11626093	Chr8; 19612795	Chr10; 21844138	Chr11; 8380531	Chr12; 9100911	Chr12; 21223243
															NIAS_Os_aa02003989	NIAS_Os_ac07000274	NIAS_Os_ab07000535	NIAS_Os_ah08001148	NIAS_Os_aa10003574	P0943	NIAS_Os_aa12004348	P0926
NICS1	98.5	91.15	280	81.4	171.2	24.55	3.5	7	3	0	4	21.3292	7.83446	3.82747	G	G	C	C	T	C	G	C
NICS2	105	111.85	292.222	66.5	178.1	29.9	2.5	6	4	0	8	26.1005	9.58184	3.67399	A	G	C	T	A	T	G	T
NICS3	103.5	97.65	300	78.7	184.45	33.4	1.5	6.5	5	3	8	25.81	9.24605	3.80615	A	G	C	C	A	T	T	T
NICS4	105.5	108.95	276.667	69.25	190.65	24.7	0	6.5	5	0	8	19.8826	7.92255	3.54385	G	G	C	T	T	T	T	T
NICS5	106	119.65	266.667	53.7	188.6	17.6	0	7	2	0	8	18.0944	8.11762	3.02849	G	G	C	C	A	C	T	C
NICS6	112.5	104.5	246.667	66.5	199	25.5	0	8	4	0	8	20.9915	8.32536	3.45083	G	G	C	T	T	T	G	C
NICS7	106.5	100.3	193.333	81.8	183.4	27.8	1.5	8	3	0	8	22.4791	8.33658	3.64704	G	G	C	T	A	C	T	T
NICS8	104.5	119.8	220	71.4	172.9	31.7	0	8	4	3	8	24.578	9.45038	3.47282	A	G	C	T	A	C	T	T
NICS9	108	81.55	264.444	80.5	167.5	22.6	0.5	7	5	0	8	18.6519	7.86947	3.16208	G	G	C	T	T	C	G	C
NICS10	109.5	110.6	202.222	72.85	207	25.65	0	7.5	3	0	6	21.0867	8.65528	3.32575	G	G	C	T	A	C	T	T
NICS11	106	92.45	331.111	84.9	192.5	25.3	2	6	4	0	8	20.0803	7.90941	3.46578	G	G	C	C	T	T	G	C
NICS12	107.5	90.2	263.333	82	195.2	21.3	0	6	4	0	8	17.7033	8.01381	2.97391	G	G	C	T	T	C	G	C
NICS13	108.5	122.25	221.111	66.8	186.5	26.2	1.5	7	3	0	8	21.7667	8.66446	3.39773	G	G	C	C	W	T	T	C
NICS14	106.5	108.65	243.333	78.5	187.35	28.55	0	6.5	4	0	6	21.8861	9.04351	3.2742	G	G	C	C	A	C	G	C
NICS15	112.5	117.35	155.556	78.95	224.15	22.75	0	8	2.5	0	8	20.3725	8.84854	3.13696	G	G	C	T	T	C	G	C
NICS16	111	104.55	200	86.2	200.85	23.15	7.5	8	3	0	4	20.0071	8.47176	3.19133	G	G	C	T	T	C	G	C
NICS17	110.5	118.65	182.222	66.2	185.3	21.4	0	8	3	0	7	18.0915	8.23077	2.94742	G	G	C	T	T	C	G	C
NICS18	108	114.75	172.222	58	194.3	22.4	0	8	4	0	8	18.6737	8.37112	3.06692	G	G	C	T	T	C	G	C
NICS19	111.5	98.05	267.778	63.4	188.8	31.8	0	6	5	3	7	24.7421	9.02167	3.66477	A	G	C	T	A	C	T	T
NICS20	111	104.95	204.444	51.9	184.2	32.4	0	7	3	0	7	24.3375	9.73865	3.33721	A	G	C	T	A	C	T	T
NICS21	108.5	79.2	273.333	88	184.35	21.2	0	7	5	0	7	18.8925	7.84397	3.1949	G	G	C	T	T	C	G	C
NICS22	112.5	90.2	224.444	85.95	195.65	22.65	1	8	4.5	0	4	20.5639	8.50207	3.18641	G	G	C	T	T	C	G	C
NICS23	114	94.5	226.667	88.8	208.7	22.1	0	8	3	0	5	19.3307	7.91434	3.31764	G	G	C	T	T	C	G	C
NICS24	114	88.45	267.778	94.3	216.05	23.85	0.5	8	3.5	0	7	19.5953	8.36879	3.11934	G	G	C	T	T	C	G	C
NICS25	114	92.05	228.889	96.7	208.25	26	1.5	7.5	4.5	0	4	20.5739	8.46226	3.19938	G	G	C	T	T	C	G	C
NICS26	113	105.15	244.444	62.9	198.25	29.3	0	8	1.5	3	8	22.3473	8.6999	3.47242	G	G	C	T	A	T	T	C
NICS27	111.5	104.7	212.222	10.4	175.3	26	0	8	2	3	7	24.0297	8.82972	3.71674	G	G	C	T	A	C	T	T
NICS28	116	79.5	306.667	84.3	178.9	23.1	2.5	7	4	0	8	19.2498	7.64819	3.47376	G	G	C	T	T	T	G	C
NICS29	119	125.75	212.222	80.25	235.45	20.2	3.5	7.5	3	0	4	18.264	8.50929	2.90148	G	G	C	T	T	C	G	C
NICS30	112	113.4	251.111	54.2	188.9	26.2	2	7	3.5	0	5	21.4539	8.39024	3.4849	A	G	C	T	A	C	T	T
NICS31	112	113.65	224.444	72.1	214.6	32.6	5.5	7	4	3	6	26.6692	9.10518	3.96433	A	G	C	T	A	C	T	T
NICS32	110	92.75	288.889	79.6	190.7	26.2	4	7	4	0	7	21.9612	8.4263	3.59358	A	G	C	T	A	T	G	Y
NICS33	114	93.45	306.667	81.2	190.9	18.7	6.5	7	4	3	6	17.7829	7.34915	3.41028	G	G	C	C	T	T	G	T
NICS34	115.5	93.95	408.889	68.45	182.45	21.45	3	4.5	5.5	5	4	18.5369	7.49582	3.41978	A	T	T	C	T	T	G	T
NICS35	136.5	113.85	303.333	11.5	232.5	19.4	0.5	7.5	2.5	0	-	17.6995	7.52817	3.39882	G	T	T	C	A	T	G	C
NICS36	114	87.05	252.222	93.75	189	24.15	3.5	8	3.5	0	8	20.5399	8.23111	3.42616	G	G	C	T	T	T	G	C
NICS37	119	111.45	213.333	92.05	216.85	19.75	4	8	5	0	8	22.3324	8.38731	3.71428	G	G	C	T	T	C	G	C
NICS38	121	116.2	217.778	78.05	212.95	24.4	5	8	3	0	5	20.1043	8.16885	3.39777	G	G	C	T	T	C	G	C
NICS39	119	113.45	197.778	81.6	226	19	4	8	3.5	0	7	17.6855	8.67628	2.75734	G	G	C	T	T	C	G	C
NICS40	121	117.75	217.778	75.8	226.5	18.2	6.5	8	4	0	0	17.117	8.73147	2.63926	G	G	C	T	T	C	G	C
NICS41	117	126	196.667	52.7	175.8	19.8	0.5	8	3	0	3	17.8401	8.9597	2.6889	G	G	C	T	T	C	G	C
NICS42	118	114.5	195.556	76.4	204.2	18.75	0.5	8	2.5	0	0	17.4358	8.02207	2.94704	G	G	C	T	T	C	G	C
NICS43	116	109.25	191.111	75.35	201.85	23.25	0	8	3	0	0	20.1447	8.71739	3.14464	G	G	C	T	T	C	G	C
NICS44	113.5	96.9	204.444	55.6	156	32.1	2.5	8	3	3	6	24.0688	8.62117	3.79648	A	G	C	T	A	C	T	T
NICS45	118.5	114.45	203.333	72.5	216.15	18.4	0	8	3	0	0	18.8217	9.23613	2.71673	G	G	C	T	T	C	G	C
NICS46	113.5	92.55	256.667	79.9	167.6	25.7	7.5	6	5	0	8	21.8405	9.25077	3.18102	G	G	C	T	T	T	G	T
NICS47	117.5	122.2	280	72.6	191.5	26.15	3	8	3	0	0	21.473	8.01795	3.70812	G	G	C	T	T	C	G	C
NICS48	120.5	95.65	268.889	74.05	190.6	26.05	3.5	8	3	0	6	20.9491	8.25649	3.47048	G	G	C	C	A	T	G	C
NICS49	119.5	120.7	195.556	81.25	217.05	21.1	1.5	8	3.5	0	3	19.1914	8.99733	2.86393	G	G	C	T	T	C	G	C
NICS50	119.5	112.45	180	71.4	211.6	23.8	7	9	2.5	0	4	21.275	9.19369	3.10347	G	G	C	T	T	C	G	C
NICS51	119	121.85	192.222	73	201.8	20.3	3	8	3.5	0	8	18.9419	8.50879	3.02471	G	G	C	T	T	C	G	C
NICS52	119.5	125.15	176.667	76.9	227.6	23.3	2.5	8	3.5	0	8	19.6123	8.86223	3.01664	G	G	C	T	T	C	G	C
NICS53	132	90.7	366.667	52.8	163.85	18.9	2.5	5.5	4.5	0	0	16.4055	7.57736	2.95331	A	T	T	C	A	T	G	T
NICS54	124	106.2	306.667	48.2	160.9	23.15	8	6	4.5	7	8	19.7524	7.72126	3.52484	G	G	C	T	T	T	T	T
NICS55	120.5	125.25	242.222	42.2	157.3	21.8	8.5	7	4	0	6	18.9524	8.04072	3.18656	G	T	T	T	A	T	G	T
NICS56	129	101.55	225.556	69.5	209.25	22.65	4.5	8.5	2	0	8	19.7921	8.37396	3.23423	G	G	C	T	T	C	G	C
NICS57	130	115.2	216.667	61.3	200.7	25.6	6.5	8	2	0	8	22.0593	8.73356	3.383	G	G	C	T	T	C	G	C
NICS58	124	100.5	235.556	82.7	194	21.9	7	8	4	0	4	18.4689	7.31422	3.55403	G	T	T	C	T	C	G	C
NICS59	124.5	126.4	184.444	74.9	218.1	19.2	8.5	8	4	0	0	18.3561	8.91539	2.72837	G	G	C	T	T	C	G	C
NICS60	128	107.2	262.222	71.7	194.8	23.65	9	8	3.5	0	0	19.4086	7.5451	3.58767	G	T	T	C	T	C	G	C
NICS61	137	104.35	200	66.4	216.6	19.6	4	8.5	2	0	0	18.6791	7.55313	3.51995	G	G	C	C	T	C	G	C
NICS62	136.5	105.4	207.778	63.9	209.75	19.85	4	8.5	2.5	0	3	18.6723	7.56992	3.50331	G	G	C	C	T	C	G	C
NICS63	131.5	106.45	291.111	68.55	221.8	19.65	4.5	7.5	2.5	0	6	17.6212	7.28531	3.31711	G	T	T	C	A	T	G	C
NICS64	131	108.6	226.667	55.7	202.55	20.8	2.5	7.5	3	3	5	17.2506	7.79974	2.96808	G	T	T	C	A	C	T	T
NICS65	121.5	91.8	220	75.6	188	21.5	0.5	8	3	3	8	19.948	8.00784	3.47529	G	G	C	T	T	C	T	T
NICS66	121	88.1	225.556	77.9	188.4	21.5	0.5	9	1	3	8	19.9501	8.06136	3.42241	G	G	C	T	T	C	T	T
NICS67	125	87.7	193.333	74.7	194.4	21.15	0	9	1.5	3	8	19.749	8.02641	3.41283	G	G	C	T	T	C	T	T
NICS68	137	106.85	238.889	67.65	219.35	19	2	9	1.5	7	6	18.146	7.41313	3.41305	G	T	C	C	A	T	T	T
Mean	116.669	105.415	238.922	71.0985	196.407	23.5544	2.61765	7.52941	3.39706	0.808824	5.65672	20.2382	8.34564	3.30926
C.V.	0.0759761	0.119328	0.19854	0.220028	0.0949748	0.167467	1.01831	0.1175	0.293887	2.06284	0.482226	0.113837	0.070963	0.0913231
F-value	122.123	11.2798	7.8292	20.9248	4.7818	52.3345	4.9302	8.9678	3.2	-	-	568.53	608.18	775.62
Probability (>F)	0.0001	0.0001	0.0001	0.0001	0.0001	0.0001	0.0001	0.0001	0.0001	-	-	0.0001	0.0001	0.0001
